# Supplementary material for: Low-temperature strain-free encapsulation for perovskite solar cells and modules passing multifaceted accelerated ageing tests
Source: Nat Commun. 2024 May 29;15:4552. doi: 10.1038/s41467-024-48877-y (PMC11137052; doi:10.1038/s41467-024-48877-y)
Supplement: Supplementary file 4 — Source Data [file 41467_2024_48877_MOESM4_ESM.zip]

Archive with 30 entries (30 files):
- Source Data/Figure 1b.xls
- Source Data/Figure 1e.xls
- Source Data/Figure 1f.xls
- Source Data/Figure 2d.xls
- Source Data/Figure 2e FF.xls
- Source Data/Figure 2e Jsc.xls
- Source Data/Figure 2e PCE.xls
- Source Data/Figure 2e Voc.xls
- Source Data/Figure 2f FF.xls
- Source Data/Figure 2f Jsc.xls
- Source Data/Figure 2f PCE.xls
- Source Data/Figure 2f Voc.xls
- Source Data/Figure 3d.xls
- Source Data/Figure 3d_PIBh-BN.xls
- Source Data/Figure 3e FF.xls
- Source Data/Figure 3e Jsc.xls
- Source Data/Figure 3e PCE.xls
- Source Data/Figure 3e Voc.xls
- Source Data/Figure 3f FF.xls
- Source Data/Figure 3f Jsc.xls
- Source Data/Figure 3f PCE.xls
- Source Data/Figure 3f Voc.xls
- Source Data/Figure 4c FF.xls
- Source Data/Figure 4c Jsc.xls
- Source Data/Figure 4c PCE.xls
- Source Data/Figure 4c Voc.xls
- Source Data/Figure 4d Jsc.xls
- Source Data/Figure 4d Voc.xls
- Source Data/Figure 5a.xls
- Source Data/Figure 5b.xls
