# Supplementary material for: Low-temperature strain-free encapsulation for perovskite solar cells and modules passing multifaceted accelerated ageing tests
Source: Nat Commun. 2024 May 29;15:4552. doi: 10.1038/s41467-024-48877-y (PMC11137052; doi:10.1038/s41467-024-48877-y)
Supplement: Supplementary file 4 — Source Data [file 41467_2024_48877_MOESM4_ESM.zip › Source Data/Figure 1b.xls]

## Sheet: Sheet1
	Corrosion rate	Corrosion rate	Corrosion rate	Corrosion rate	Corrosion inhibition efficiency
	mm year\+(-1)	mm year\+(-1)	mm year\+(-1)	mm year\+(-1)	%
			Min	Max
Substrate (steel)	0.73
PIB	0.14939	0.112798	0.000557858	0.273525	79.5357
PIB:h-BN	0.000174331	0.000168686	1.1622e-05	0.000406771	99.9761
