# Supplementary material for: Low-temperature strain-free encapsulation for perovskite solar cells and modules passing multifaceted accelerated ageing tests
Source: Nat Commun. 2024 May 29;15:4552. doi: 10.1038/s41467-024-48877-y (PMC11137052; doi:10.1038/s41467-024-48877-y)
Supplement: Supplementary file 4 — Source Data [file 41467_2024_48877_MOESM4_ESM.zip › Source Data/Figure 1f.xls]

## Sheet: Sheet1
Wavelength	Transmittance	Transmittance	Transmittance	Transmittance
nm	%	%	%	%
	0 h	96 h	216 h	300 h
300	-0.087	-1.187	-0.018	-0.452
300.5	0.226	-0.862	-0.836	0.298
301	0.673	-0.275	-0.853	0.432
301.5	1.711	-0.89	-0.343	0.658
302	2.205	-1.065	1.64	0.978
302.5	2.159	-0.775	2.403	0.031
303	1.48	-0.623	1.836	0.063
303.5	0.172	0.009	1.108	0.182
304	-0.459	-0.575	-1.311	-0.131
304.5	-0.714	-0.911	-0.71	0.258
305	-1.164	-1.259	-1.239	0.124
305.5	0.319	-1.653	-1.085	0.168
306	0.854	-1.231	-1.598	0.769
306.5	0.642	-1.405	-0.43	0.087
307	1.222	-1.021	0.954	0.995
307.5	0.89	0.279	0.79	1.292
308	2.702	0.868	1.584	0.928
308.5	3.143	0.282	0.243	2.083
309	2.878	-0.264	-0.578	1.343
309.5	2.391	-1.338	-0.528	1.031
310	1.114	-1.672	0.462	1.372
310.5	0.879	-0.099	1.35	1.44
311	1.778	1.183	2.403	1.814
311.5	2.223	1.924	3.313	2.188
312	2.167	2.007	3.503	2.052
312.5	2.196	2.75	3.459	1.237
313	1.674	2.849	2.812	0.906
313.5	1.038	2.995	3.23	0.745
314	1.025	2.313	2.957	0.877
314.5	1.959	1.012	1.776	1.27
315	1.633	-0.589	2.196	1.305
315.5	1.775	-0.446	1.779	1.643
316	1.411	1.224	1.514	2.084
316.5	1.041	2.788	1.183	3.255
317	2.223	5.411	2.11	4.085
317.5	3.12	5.672	1.767	4.08
318	3.854	5.324	1.654	3.331
318.5	4.042	4.681	2.605	3.181
319	4.359	3.706	2.812	4.565
319.5	3.796	3.94	3.453	4.463
320	4.401	4.367	4.131	5.788
320.5	4.842	4.381	4.611	5.565
321	4.613	3.464	4.204	4.094
321.5	4.395	4.039	4.233	4.59
322	4.861	3.615	4.147	4.475
322.5	5.376	3.334	4.118	5.225
323	5.882	4.451	4.065	5.692
323.5	6.691	3.899	3.764	5.91
324	6.238	4.584	4.369	6.331
324.5	5.879	5.038	4.733	6.479
325	5.995	5.583	5.579	6.934
325.5	6.25	6.186	6.216	6.763
326	6.425	6.311	6.642	6.631
326.5	7.274	6.441	6.944	6.384
327	7.925	6.123	6.999	6.311
327.5	8.441	6.747	7.768	7.661
328	8.908	7.304	7.57	7.948
328.5	8.627	8.224	7.626	8.493
329	7.924	8.812	8.031	8.806
329.5	7.657	8.99	8.189	8.185
330	7.341	8.885	8.508	8.856
330.5	7.393	9.109	8.963	9.135
331	8.299	9.077	8.881	9.525
331.5	9.027	8.803	9.027	9.891
332	9.488	8.896	9.401	9.793
332.5	10.159	8.878	9.63	9.978
333	10.522	9.091	9.985	10.301
333.5	10.934	9.508	10.33	10.919
334	11.398	9.767	10.728	11.14
334.5	11.761	10.074	10.995	11.166
335	12.062	10.3	11.452	11.006
335.5	12.09	10.396	11.642	10.878
336	12.457	10.921	11.546	11.209
336.5	12.63	11.116	11.816	11.484
337	12.73	11.313	11.923	12.132
337.5	12.973	11.932	11.882	12.633
338	12.985	12.048	11.937	13.063
338.5	13.077	12.065	11.856	13.419
339	13.226	12.421	12.039	13.22
339.5	13.269	12.604	12.187	13.158
340	13.493	12.918	12.695	12.961
340.5	13.737	13.248	12.849	12.975
341	13.818	13.422	12.845	13.519
341.5	14.301	13.365	13.141	14.012
342	14.65	13.255	12.917	14.407
342.5	14.931	13.383	13.065	14.476
343	15.237	13.597	13.29	14.626
343.5	15.265	13.535	13.359	14.447
344	14.987	13.585	13.481	14.294
344.5	15.182	13.579	13.727	14.531
345	15.128	13.437	13.757	14.359
345.5	15.221	13.559	13.89	14.633
346	15.639	13.803	14.153	14.787
346.5	15.327	13.971	14.256	14.822
347	15.518	13.892	14.293	14.899
347.5	15.62	13.937	14.438	14.795
348	15.701	13.997	14.543	14.952
348.5	15.874	14.154	14.575	15.315
349	15.855	14.505	14.639	15.59
349.5	16.039	14.682	14.616	15.723
350	15.988	14.684	14.731	15.799
350.5	16.229	14.648	14.662	15.669
351	16.454	14.621	14.696	15.637
351.5	16.536	14.673	14.726	15.86
352	16.701	14.798	14.944	15.848
352.5	16.623	14.909	15.205	15.865
353	16.521	14.94	15.417	16.034
353.5	16.373	15.01	15.469	16.052
354	16.287	15.126	15.479	16.252
354.5	16.53	15.057	15.633	16.573
355	16.766	15.115	15.881	16.629
355.5	17.043	15.092	16.026	16.731
356	17.258	14.995	16.045	16.71
356.5	17.377	14.984	15.955	16.554
357	17.47	15.024	15.836	16.611
357.5	17.448	15.117	15.845	16.699
358	17.31	15.189	15.857	16.885
358.5	17.047	15.211	15.929	17.055
359	16.91	15.202	15.892	17.113
359.5	16.705	15.347	15.877	17.055
360	16.795	15.453	15.994	16.94
360.5	16.985	15.602	16.183	16.927
361	17.154	15.709	16.199	17.064
361.5	17.331	15.666	16.193	17.073
362	17.393	15.7	16.057	17.166
362.5	17.543	15.747	15.932	17.157
363	17.529	15.762	16.153	16.933
363.5	17.578	15.791	16.272	16.898
364	17.766	15.9	16.37	16.942
364.5	17.79	15.952	16.409	17.041
365	18.059	16.125	16.162	17.154
365.5	18.384	16.203	16.089	17.249
366	18.382	16.228	16.046	17.296
366.5	18.562	16.385	16.063	17.294
367	18.658	16.399	16.132	17.296
367.5	18.747	16.437	16.144	17.249
368	18.869	16.563	16.194	17.136
368.5	18.774	16.495	16.093	17.072
369	18.767	16.479	16.104	17.065
369.5	18.6	16.524	16.148	17.007
370	18.748	16.461	16.103	17.064
370.5	18.924	16.443	16.124	17.154
371	19.043	16.429	16.08	17.239
371.5	19.186	16.449	16.025	17.361
372	19.261	16.415	15.944	17.297
372.5	19.299	16.466	15.858	17.233
373	19.263	16.515	15.779	17.145
373.5	19.232	16.505	15.752	17.052
374	19.136	16.531	15.788	17.035
374.5	19.095	16.533	15.86	17.073
375	19.02	16.522	15.938	17.064
375.5	19.06	16.545	15.909	17.078
376	19.035	16.626	15.909	17.081
376.5	18.98	16.599	15.854	16.936
377	19.028	16.585	15.797	16.795
377.5	19.032	16.541	15.855	16.721
378	18.948	16.467	15.767	16.612
378.5	18.852	16.422	15.773	16.615
379	18.776	16.414	15.715	16.714
379.5	18.64	16.412	15.59	16.76
380	18.636	16.336	15.627	16.861
380.5	18.646	16.333	15.596	16.934
381	18.57	16.284	15.68	16.937
381.5	18.599	16.277	15.709	16.847
382	18.564	16.319	15.724	16.789
382.5	18.558	16.29	15.692	16.716
383	18.619	16.289	15.662	16.716
383.5	18.648	16.231	15.704	16.8
384	18.681	16.202	15.767	16.919
384.5	18.683	16.232	15.842	17.009
385	18.633	16.258	15.95	17.07
385.5	18.628	16.347	15.988	17.096
386	18.687	16.347	15.95	17.061
386.5	18.732	16.351	15.982	17.03
387	18.855	16.338	15.956	16.995
387.5	18.884	16.284	15.95	16.954
388	18.867	16.379	16	16.969
388.5	18.875	16.389	15.959	16.997
389	18.871	16.405	15.985	17.003
389.5	18.875	16.464	16.002	17.065
390	18.951	16.432	16.014	17.07
390.5	18.961	16.466	16.057	17.128
391	19.014	16.504	16.043	17.151
391.5	19.116	16.504	16.046	17.119
392	19.145	16.49	16.022	17.137
392.5	19.232	16.479	16.084	17.094
393	19.246	16.47	16.142	17.13
393.5	19.229	16.483	16.196	17.166
394	19.188	16.553	16.226	17.165
394.5	19.197	16.568	16.144	17.21
395	19.197	16.608	16.081	17.22
395.5	19.217	16.623	16.016	17.258
396	19.279	16.556	15.984	17.274
396.5	19.308	16.534	16	17.181
397	19.325	16.518	16.011	17.107
397.5	19.336	16.487	16.026	17.049
398	19.319	16.484	16.054	17.032
398.5	19.319	16.473	16.084	17.097
399	19.31	16.479	16.061	17.119
399.5	19.301	16.493	16.06	17.142
400	19.312	16.521	16.068	17.133
400.5	19.339	16.559	16.089	17.094
401	19.402	16.568	16.103	17.101
401.5	19.472	16.57	16.078	17.105
402	19.531	16.589	16.049	17.101
402.5	19.574	16.646	15.942	17.091
403	19.592	16.646	15.887	17.084
403.5	19.582	16.643	15.889	17.068
404	19.556	16.594	15.878	17.053
404.5	19.518	16.537	15.903	17.087
405	19.522	16.528	15.936	17.11
405.5	19.585	16.528	15.942	17.094
406	19.684	16.531	15.907	17.078
406.5	19.734	16.542	15.916	17.05
407	19.757	16.536	15.898	16.988
407.5	19.771	16.547	15.865	16.949
408	19.72	16.603	15.86	16.887
408.5	19.724	16.602	15.781	16.83
409	19.763	16.599	15.775	16.82
409.5	19.73	16.606	15.811	16.797
410	19.725	16.623	15.781	16.783
410.5	19.688	16.663	15.807	16.742
411	19.661	16.71	15.717	16.707
411.5	19.702	16.724	15.594	16.669
412	19.781	16.695	15.564	16.631
412.5	19.882	16.655	15.466	16.58
413	19.933	16.646	15.448	16.516
413.5	19.968	16.64	15.45	16.458
414	19.946	16.641	15.424	16.444
414.5	19.878	16.634	15.456	16.425
415	19.855	16.577	15.442	16.399
415.5	19.888	16.605	15.448	16.476
416	19.891	16.675	15.471	16.496
416.5	19.908	16.748	15.53	16.541
417	19.887	16.789	15.613	16.595
417.5	19.769	16.747	15.616	16.571
418	19.717	16.66	15.637	16.594
418.5	19.658	16.57	15.627	16.597
419	19.592	16.537	15.591	16.6
419.5	19.539	16.49	15.593	16.582
420	19.525	16.451	15.604	16.595
420.5	19.519	16.409	15.62	16.585
421	19.458	16.367	15.689	16.609
421.5	19.395	16.318	15.753	16.624
422	19.257	16.273	15.771	16.592
422.5	19.156	16.226	15.779	16.591
423	19.073	16.13	15.781	16.55
423.5	19.029	16.063	15.779	16.583
424	19.019	16.014	15.785	16.597
424.5	18.961	15.959	15.826	16.634
425	18.927	15.962	15.887	16.649
425.5	18.846	15.919	15.964	16.649
426	18.762	15.897	16.035	16.696
426.5	18.745	15.889	16.06	16.742
427	18.703	15.877	16.037	16.783
427.5	18.661	15.897	16.005	16.803
428	18.645	15.874	15.997	16.792
428.5	18.571	15.865	15.999	16.827
429	18.556	15.875	16.026	16.838
429.5	18.561	15.88	16.054	16.827
430	18.53	15.895	16.028	16.843
430.5	18.57	15.903	16.014	16.806
431	18.584	15.898	16.043	16.794
431.5	18.582	15.88	16.048	16.762
432	18.587	15.884	16.075	16.754
432.5	18.614	15.9	16.101	16.733
433	18.613	15.909	16.014	16.733
433.5	18.646	15.932	15.984	16.747
434	18.729	15.927	15.968	16.763
434.5	18.707	15.933	15.959	16.763
435	18.736	15.913	15.982	16.756
435.5	18.767	15.901	16.002	16.753
436	18.761	15.907	16	16.693
436.5	18.781	15.88	15.976	16.664
437	18.816	15.891	15.976	16.658
437.5	18.877	15.907	15.991	16.644
438	18.904	15.918	16.003	16.672
438.5	18.968	15.944	16	16.684
439	19.037	15.971	16.028	16.681
439.5	19.038	15.984	15.979	16.692
440	19.073	16.01	15.944	16.698
440.5	19.07	16.034	15.984	16.708
441	19.066	16.026	16.005	16.704
441.5	19.07	16.039	16.051	16.718
442	19.063	16.054	16.118	16.705
442.5	19.043	16.055	16.156	16.716
443	18.994	16.048	16.173	16.751
443.5	18.987	16.037	16.209	16.786
444	18.976	16.005	16.226	16.83
444.5	18.974	16.005	16.229	16.858
445	18.994	15.987	16.228	16.904
445.5	18.991	15.996	16.234	16.92
446	18.988	15.999	16.235	16.946
446.5	18.994	15.965	16.281	16.969
447	18.964	15.953	16.307	16.954
447.5	18.939	15.933	16.351	16.959
448	18.93	15.912	16.399	16.927
448.5	18.913	15.906	16.428	16.933
449	18.906	15.924	16.467	16.913
449.5	18.913	15.903	16.47	16.905
450	18.918	15.894	16.458	16.937
450.5	18.935	15.884	16.425	16.939
451	18.932	15.854	16.405	16.949
451.5	18.927	15.839	16.409	16.942
452	18.903	15.858	16.441	16.891
452.5	18.918	15.857	16.414	16.843
453	18.941	15.901	16.377	16.82
453.5	18.933	15.921	16.35	16.789
454	18.985	15.906	16.306	16.78
454.5	18.965	15.918	16.289	16.791
455	18.976	15.906	16.278	16.786
455.5	19.014	15.903	16.226	16.769
456	18.956	15.903	16.18	16.766
456.5	18.945	15.889	16.168	16.722
457	18.918	15.863	16.118	16.69
457.5	18.887	15.874	16.101	16.682
458	18.863	15.883	16.101	16.678
458.5	18.858	15.892	16.1	16.653
459	18.855	15.918	16.095	16.649
459.5	18.822	15.891	16.078	16.611
460	18.86	15.84	16.014	16.595
460.5	18.846	15.811	15.945	16.579
461	18.857	15.762	15.936	16.551
461.5	18.91	15.724	15.91	16.536
462	18.909	15.753	15.923	16.472
462.5	18.932	15.746	15.926	16.467
463	18.922	15.752	15.91	16.501
463.5	18.896	15.782	15.939	16.518
464	18.878	15.756	15.938	16.568
464.5	18.858	15.752	15.933	16.565
465	18.839	15.773	15.942	16.544
465.5	18.791	15.781	15.884	16.547
466	18.771	15.762	15.866	16.544
466.5	18.811	15.759	15.851	16.565
467	18.825	15.756	15.852	16.541
467.5	18.892	15.732	15.865	16.537
468	18.921	15.723	15.839	16.541
468.5	18.929	15.733	15.817	16.541
469	18.947	15.692	15.785	16.563
469.5	18.933	15.71	15.771	16.554
470	18.948	15.717	15.752	16.519
470.5	18.91	15.692	15.718	16.496
471	18.89	15.672	15.666	16.455
471.5	18.904	15.671	15.602	16.425
472	18.903	15.681	15.549	16.383
472.5	18.947	15.677	15.508	16.342
473	19.04	15.717	15.468	16.304
473.5	19.069	15.681	15.416	16.272
474	19.112	15.651	15.387	16.234
474.5	19.13	15.663	15.373	16.225
475	19.061	15.657	15.355	16.214
475.5	19.049	15.648	15.373	16.165
476	19.046	15.663	15.353	16.145
476.5	19.087	15.628	15.318	16.08
477	19.174	15.633	15.279	16.043
477.5	19.235	15.625	15.215	16.025
478	19.273	15.636	15.152	16.016
478.5	19.255	15.677	15.118	16.022
479	19.283	15.648	15.083	15.955
479.5	19.302	15.66	15.057	15.919
480	19.305	15.659	15.059	15.822
480.5	19.344	15.639	14.999	15.733
481	19.287	15.616	14.955	15.71
481.5	19.244	15.604	14.899	15.659
482	19.215	15.594	14.854	15.662
482.5	19.176	15.567	14.853	15.637
483	19.186	15.581	14.818	15.598
483.5	19.182	15.614	14.799	15.559
484	19.199	15.631	14.761	15.549
484.5	19.229	15.685	14.726	15.55
485	19.254	15.732	14.706	15.556
485.5	19.295	15.73	14.72	15.547
486	19.388	15.762	14.7	15.544
486.5	19.435	15.785	14.716	15.526
487	19.511	15.805	14.719	15.494
487.5	19.568	15.858	14.713	15.46
488	19.609	15.883	14.728	15.428
488.5	19.682	15.907	14.687	15.382
489	19.745	15.929	14.653	15.338
489.5	19.833	15.955	14.607	15.335
490	19.855	15.982	14.59	15.321
490.5	19.887	15.991	14.566	15.331
491	19.926	16.029	14.554	15.398
491.5	19.995	16.011	14.526	15.437
492	20.036	16.031	14.499	15.459
492.5	20.105	16.106	14.442	15.465
493	20.12	16.147	14.412	15.468
493.5	20.145	16.197	14.398	15.46
494	20.193	16.219	14.354	15.482
494.5	20.212	16.193	14.357	15.5
495	20.282	16.223	14.308	15.485
495.5	20.332	16.249	14.252	15.466
496	20.421	16.254	14.218	15.419
496.5	20.442	16.258	14.168	15.382
497	20.41	16.193	14.146	15.358
497.5	20.349	16.168	14.13	15.356
498	20.248	16.147	14.11	15.349
498.5	20.171	16.133	14.088	15.327
499	20.1	16.144	14.091	15.309
499.5	20.001	16.101	14.098	15.266
500	19.948	16.069	14.104	15.227
500.5	19.907	16.019	14.11	15.202
501	19.896	15.973	14.105	15.193
501.5	19.873	15.933	14.081	15.196
502	19.804	15.878	14.053	15.219
502.5	19.74	15.817	14.078	15.263
503	19.658	15.733	14.096	15.259
503.5	19.606	15.694	14.117	15.297
504	19.576	15.643	14.156	15.3
504.5	19.513	15.601	14.168	15.292
505	19.417	15.564	14.163	15.263
505.5	19.331	15.512	14.182	15.21
506	19.254	15.462	14.183	15.175
506.5	19.168	15.439	14.169	15.138
507	19.141	15.41	14.166	15.147
507.5	19.104	15.369	14.146	15.14
508	19.051	15.355	14.119	15.129
508.5	19.038	15.341	14.091	15.138
509	19.016	15.32	14.098	15.123
509.5	18.956	15.312	14.117	15.108
510	18.909	15.298	14.119	15.112
510.5	18.906	15.273	14.139	15.106
511	18.881	15.239	14.149	15.114
511.5	18.892	15.216	14.154	15.108
512	18.925	15.192	14.172	15.08
512.5	18.912	15.161	14.174	15.067
513	18.89	15.164	14.165	15.053
513.5	18.909	15.138	14.16	15.067
514	18.877	15.112	14.192	15.073
514.5	18.863	15.094	14.201	15.047
515	18.884	15.097	14.207	15.038
515.5	18.843	15.091	14.204	15.024
516	18.794	15.077	14.175	15.009
516.5	18.735	15.074	14.169	15.012
517	18.661	15.059	14.149	14.993
517.5	18.646	15.047	14.116	14.996
518	18.643	15.045	14.056	14.984
518.5	18.649	15.024	14.008	14.97
519	18.66	14.983	13.977	14.977
519.5	18.642	14.969	13.96	14.961
520	18.62	14.957	13.947	14.952
520.5	18.59	14.935	13.942	14.932
521	18.564	14.92	13.922	14.897
521.5	18.523	14.922	13.901	14.851
522	18.488	14.9	13.918	14.856
522.5	18.469	14.915	13.916	14.847
523	18.465	14.951	13.965	14.839
523.5	18.474	14.961	13.954	14.842
524	18.506	14.987	13.936	14.818
524.5	18.515	14.975	13.901	14.83
525	18.5	14.966	13.843	14.838
525.5	18.504	14.951	13.829	14.818
526	18.5	14.952	13.831	14.771
526.5	18.509	14.977	13.808	14.703
527	18.497	14.978	13.794	14.647
527.5	18.529	14.984	13.779	14.63
528	18.594	14.964	13.715	14.632
528.5	18.637	14.934	13.695	14.606
529	18.724	14.926	13.663	14.574
529.5	18.756	14.94	13.618	14.537
530	18.729	14.977	13.618	14.511
530.5	18.689	15.009	13.6	14.499
531	18.64	15.01	13.565	14.488
531.5	18.614	14.984	13.531	14.447
532	18.651	14.94	13.478	14.406
532.5	18.695	14.919	13.463	14.386
533	18.724	14.915	13.44	14.372
533.5	18.724	14.938	13.452	14.372
534	18.703	14.94	13.458	14.357
534.5	18.694	14.917	13.464	14.34
535	18.698	14.914	13.451	14.331
535.5	18.864	14.992	13.388	14.31
536	18.933	15.036	13.251	14.22
536.5	19.049	15.077	13.098	14.116
537	19.136	15.094	12.967	14.001
537.5	19.093	15.005	12.851	13.902
538	19.139	15.013	12.837	13.882
538.5	19.124	15.009	12.814	13.858
539	19.13	14.998	12.811	13.86
539.5	19.092	14.984	12.819	13.838
540	19.034	14.926	12.81	13.818
540.5	19	14.903	12.804	13.8
541	18.962	14.894	12.79	13.768
541.5	18.941	14.896	12.764	13.762
542	18.942	14.87	12.755	13.739
542.5	18.933	14.888	12.729	13.754
543	18.919	14.87	12.703	13.736
543.5	18.89	14.854	12.694	13.745
544	18.822	14.828	12.691	13.768
544.5	18.791	14.766	12.7	13.754
545	18.794	14.709	12.733	13.76
545.5	18.75	14.662	12.77	13.742
546	18.776	14.656	12.75	13.724
546.5	18.759	14.632	12.753	13.719
547	18.687	14.645	12.75	13.705
547.5	18.671	14.633	12.762	13.702
548	18.62	14.63	12.791	13.727
548.5	18.585	14.647	12.807	13.71
549	18.555	14.592	12.81	13.704
549.5	18.517	14.597	12.801	13.683
550	18.475	14.575	12.823	13.632
550.5	18.422	14.497	12.83	13.626
551	18.393	14.51	12.828	13.628
551.5	18.369	14.444	12.82	13.629
552	18.314	14.415	12.811	13.628
552.5	18.292	14.391	12.793	13.652
553	18.257	14.366	12.764	13.667
553.5	18.213	14.351	12.752	13.686
554	18.185	14.304	12.74	13.696
554.5	18.158	14.29	12.744	13.66
555	18.129	14.236	12.753	13.605
555.5	18.086	14.203	12.764	13.565
556	18.051	14.182	12.794	13.554
556.5	17.999	14.16	12.813	13.565
557	17.947	14.143	12.831	13.597
557.5	17.921	14.134	12.849	13.628
558	17.906	14.108	12.819	13.657
558.5	17.86	14.09	12.81	13.661
559	17.824	14.046	12.782	13.661
559.5	17.801	14.005	12.756	13.649
560	17.773	13.976	12.755	13.612
560.5	17.728	13.939	12.743	13.618
561	17.667	13.924	12.773	13.638
561.5	17.612	13.914	12.793	13.632
562	17.54	13.905	12.798	13.62
562.5	17.494	13.878	12.805	13.596
563	17.487	13.86	12.799	13.557
563.5	17.453	13.835	12.791	13.528
564	17.392	13.835	12.784	13.573
564.5	17.372	13.828	12.779	13.588
565	17.319	13.818	12.764	13.596
565.5	17.259	13.794	12.738	13.609
566	17.262	13.756	12.726	13.564
566.5	17.242	13.707	12.723	13.533
567	17.232	13.669	12.732	13.506
567.5	17.227	13.629	12.746	13.515
568	17.189	13.591	12.766	13.503
568.5	17.154	13.593	12.755	13.499
569	17.126	13.564	12.741	13.483
569.5	17.105	13.554	12.749	13.47
570	17.082	13.551	12.761	13.457
570.5	17.078	13.533	12.762	13.431
571	17.059	13.528	12.752	13.429
571.5	17.017	13.518	12.726	13.42
572	16.972	13.519	12.7	13.425
572.5	16.925	13.542	12.698	13.443
573	16.873	13.551	12.712	13.452
573.5	16.869	13.556	12.706	13.451
574	16.905	13.533	12.686	13.46
574.5	16.904	13.496	12.68	13.437
575	16.898	13.47	12.669	13.412
575.5	16.878	13.438	12.665	13.362
576	16.8	13.402	12.663	13.313
576.5	16.748	13.37	12.671	13.28
577	16.698	13.364	12.659	13.275
577.5	16.652	13.356	12.682	13.307
578	16.632	13.368	12.691	13.304
578.5	16.6	13.361	12.692	13.307
579	16.588	13.336	12.703	13.289
579.5	16.588	13.307	12.689	13.254
580	16.606	13.257	12.675	13.283
580.5	16.621	13.228	12.665	13.313
581	16.65	13.208	12.643	13.333
581.5	16.594	13.21	12.598	13.333
582	16.525	13.203	12.607	13.303
582.5	16.461	13.211	12.601	13.284
583	16.386	13.208	12.607	13.258
583.5	16.376	13.196	12.628	13.255
584	16.383	13.228	12.625	13.225
584.5	16.379	13.248	12.627	13.208
585	16.345	13.222	12.631	13.194
585.5	16.321	13.223	12.685	13.15
586	16.277	13.171	12.697	13.15
586.5	16.263	13.115	12.7	13.127
587	16.299	13.089	12.686	13.118
587.5	16.318	13.048	12.657	13.127
588	16.318	13.039	12.599	13.132
588.5	16.336	13.019	12.55	13.116
589	16.318	13.043	12.531	13.116
589.5	16.252	13.022	12.529	13.107
590	16.212	13.028	12.561	13.098
590.5	16.17	13.037	12.569	13.103
591	16.167	13.008	12.55	13.086
591.5	16.179	13.007	12.491	13.078
592	16.19	12.994	12.453	13.068
592.5	16.171	12.956	12.437	13.048
593	16.125	12.953	12.439	13.039
593.5	16.095	12.946	12.436	13.06
594	16.107	12.914	12.442	13.028
594.5	16.081	12.917	12.433	13.008
595	16.055	12.885	12.427	12.984
595.5	16.061	12.866	12.416	12.929
596	16.019	12.845	12.405	12.901
596.5	15.997	12.825	12.404	12.889
597	15.976	12.798	12.389	12.894
597.5	15.956	12.761	12.384	12.915
598	15.95	12.776	12.386	12.938
598.5	15.976	12.785	12.354	12.941
599	15.993	12.781	12.349	12.936
599.5	15.985	12.787	12.357	12.888
600	15.967	12.74	12.328	12.868
600.5	15.924	12.727	12.354	12.857
601	15.897	12.723	12.315	12.837
601.5	15.881	12.727	12.263	12.805
602	15.9	12.741	12.244	12.796
602.5	15.916	12.727	12.222	12.749
603	15.923	12.733	12.241	12.729
603.5	15.91	12.708	12.253	12.712
604	15.891	12.692	12.248	12.692
604.5	15.86	12.643	12.241	12.691
605	15.843	12.598	12.238	12.668
605.5	15.799	12.582	12.221	12.689
606	15.753	12.566	12.225	12.689
606.5	15.712	12.581	12.222	12.692
607	15.675	12.596	12.224	12.694
607.5	15.663	12.601	12.238	12.671
608	15.656	12.617	12.215	12.669
608.5	15.654	12.613	12.204	12.677
609	15.646	12.601	12.16	12.68
609.5	15.654	12.585	12.143	12.666
610	15.634	12.526	12.123	12.617
610.5	15.654	12.498	12.115	12.573
611	15.652	12.474	12.114	12.523
611.5	15.681	12.457	12.099	12.537
612	15.675	12.469	12.103	12.569
612.5	15.625	12.471	12.093	12.589
613	15.605	12.485	12.109	12.602
613.5	15.514	12.466	12.097	12.56
614	15.479	12.466	12.099	12.512
614.5	15.46	12.437	12.08	12.477
615	15.446	12.416	12.045	12.477
615.5	15.469	12.401	12.042	12.456
616	15.468	12.37	12.018	12.444
616.5	15.456	12.344	12.025	12.419
617	15.446	12.318	12.056	12.41
617.5	15.446	12.306	12.071	12.436
618	15.433	12.315	12.105	12.448
618.5	15.443	12.328	12.096	12.456
619	15.434	12.321	12.086	12.462
619.5	15.398	12.312	12.083	12.462
620	15.417	12.273	12.073	12.456
620.5	15.413	12.239	12.082	12.424
621	15.414	12.218	12.067	12.379
621.5	15.405	12.242	12.047	12.332
622	15.353	12.241	12.015	12.277
622.5	15.324	12.254	12.006	12.273
623	15.298	12.271	11.977	12.271
623.5	15.311	12.253	11.972	12.283
624	15.32	12.245	11.949	12.309
624.5	15.317	12.254	11.955	12.334
625	15.312	12.257	11.974	12.344
625.5	15.276	12.256	11.975	12.325
626	15.279	12.283	11.961	12.315
626.5	15.256	12.271	11.914	12.257
627	15.248	12.245	11.909	12.192
627.5	15.271	12.224	11.899	12.149
628	15.257	12.224	11.919	12.12
628.5	15.259	12.221	11.931	12.119
629	15.26	12.21	11.92	12.137
629.5	15.251	12.201	11.9	12.17
630	15.271	12.177	11.897	12.175
630.5	15.303	12.167	11.865	12.152
631	15.295	12.177	11.841	12.108
631.5	15.292	12.195	11.816	12.044
632	15.289	12.175	11.781	12.009
632.5	15.263	12.175	11.786	12.022
633	15.24	12.163	11.766	12.045
633.5	15.204	12.131	11.795	12.093
634	15.137	12.097	11.812	12.12
634.5	15.079	12.062	11.83	12.132
635	15.051	12.027	11.855	12.138
635.5	15.013	11.99	11.848	12.097
636	14.958	12.006	11.858	12.071
636.5	14.917	12.009	11.853	12.039
637	14.885	12.013	11.85	11.989
637.5	14.861	12.007	11.852	11.974
638	14.896	11.975	11.862	11.967
638.5	14.883	11.937	11.867	11.925
639	14.885	11.932	11.88	11.92
639.5	14.853	11.949	11.873	11.894
640	14.798	11.931	11.874	11.868
640.5	14.778	11.928	11.887	11.879
641	14.749	11.897	11.882	11.885
641.5	14.745	11.845	11.873	11.888
642	14.76	11.85	11.874	11.871
642.5	14.777	11.829	11.841	11.887
643	14.761	11.804	11.824	11.9
643.5	14.764	11.815	11.845	11.922
644	14.722	11.771	11.835	11.951
644.5	14.673	11.743	11.83	11.951
645	14.633	11.725	11.855	11.922
645.5	14.586	11.697	11.89	11.891
646	14.594	11.693	11.887	11.841
646.5	14.616	11.691	11.89	11.813
647	14.609	11.665	11.852	11.816
647.5	14.594	11.646	11.813	11.838
648	14.583	11.606	11.823	11.862
648.5	14.557	11.584	11.835	11.864
649	14.58	11.565	11.821	11.848
649.5	14.586	11.539	11.786	11.845
650	14.537	11.514	11.766	11.815
650.5	14.49	11.499	11.755	11.8
651	14.438	11.525	11.751	11.794
651.5	14.407	11.549	11.736	11.751
652	14.415	11.583	11.743	11.76
652.5	14.421	11.575	11.749	11.74
653	14.412	11.54	11.775	11.74
653.5	14.426	11.505	11.787	11.761
654	14.392	11.502	11.783	11.784
654.5	14.368	11.507	11.772	11.8
655	14.348	11.507	11.754	11.775
655.5	14.275	11.488	11.736	11.745
656	14.264	11.462	11.688	11.714
656.5	14.276	11.449	11.641	11.668
657	14.256	11.421	11.641	11.644
657.5	14.279	11.409	11.639	11.665
658	14.275	11.386	11.655	11.644
658.5	14.25	11.398	11.693	11.679
659	14.224	11.397	11.678	11.697
659.5	14.185	11.382	11.699	11.671
660	14.142	11.369	11.682	11.667
660.5	14.073	11.308	11.658	11.638
661	14.04	11.302	11.664	11.632
661.5	13.991	11.264	11.665	11.609
662	13.962	11.203	11.668	11.595
662.5	13.985	11.189	11.674	11.595
663	13.982	11.18	11.655	11.613
663.5	13.995	11.174	11.613	11.615
664	13.954	11.183	11.638	11.604
664.5	13.896	11.195	11.63	11.594
665	13.87	11.18	11.626	11.552
665.5	13.847	11.191	11.644	11.562
666	13.853	11.223	11.646	11.589
666.5	13.869	11.182	11.646	11.607
667	13.823	11.16	11.67	11.606
667.5	13.802	11.148	11.67	11.61
668	13.788	11.086	11.674	11.565
668.5	13.766	11.098	11.681	11.511
669	13.76	11.082	11.682	11.519
669.5	13.722	11.066	11.696	11.51
670	13.698	11.073	11.71	11.528
670.5	13.661	11.044	11.725	11.536
671	13.646	11.006	11.723	11.496
671.5	13.635	10.999	11.729	11.456
672	13.586	10.999	11.713	11.421
672.5	13.556	10.986	11.679	11.406
673	13.544	10.989	11.655	11.417
673.5	13.545	10.96	11.63	11.418
674	13.562	10.939	11.603	11.415
674.5	13.539	10.934	11.626	11.397
675	13.521	10.925	11.635	11.398
675.5	13.489	10.938	11.624	11.386
676	13.464	10.939	11.618	11.391
676.5	13.481	10.924	11.569	11.421
677	13.464	10.919	11.58	11.386
677.5	13.466	10.927	11.609	11.38
678	13.448	10.919	11.598	11.325
678.5	13.446	10.922	11.591	11.282
679	13.426	10.922	11.563	11.301
679.5	13.4	10.919	11.528	11.288
680	13.411	10.902	11.548	11.319
680.5	13.38	10.886	11.581	11.348
681	13.371	10.84	11.613	11.317
681.5	13.332	10.783	11.617	11.304
682	13.309	10.776	11.58	11.296
682.5	13.295	10.793	11.551	11.285
683	13.332	10.831	11.499	11.276
683.5	13.336	10.838	11.504	11.27
684	13.304	10.838	11.517	11.238
684.5	13.286	10.774	11.548	11.188
685	13.248	10.715	11.575	11.209
685.5	13.228	10.704	11.545	11.22
686	13.225	10.686	11.554	11.255
686.5	13.179	10.732	11.559	11.281
687	13.15	10.744	11.566	11.234
687.5	13.153	10.756	11.609	11.214
688	13.109	10.759	11.617	11.182
688.5	13.121	10.698	11.604	11.151
689	13.124	10.689	11.571	11.179
689.5	13.101	10.692	11.552	11.143
690	13.11	10.663	11.525	11.118
690.5	13.083	10.683	11.493	11.124
691	13.031	10.696	11.484	11.111
691.5	13.022	10.654	11.458	11.143
692	12.993	10.622	11.455	11.168
692.5	12.968	10.594	11.455	11.172
693	12.947	10.555	11.482	11.147
693.5	12.923	10.529	11.491	11.151
694	12.897	10.535	11.493	11.143
694.5	12.88	10.551	11.523	11.179
695	12.868	10.561	11.566	11.224
695.5	12.823	10.558	11.617	11.24
696	12.807	10.594	11.655	11.272
696.5	12.759	10.582	11.696	11.273
697	12.732	10.547	11.708	11.267
697.5	12.709	10.541	11.716	11.29
698	12.712	10.489	11.742	11.287
698.5	12.691	10.461	11.763	11.273
699	12.645	10.466	11.778	11.288
699.5	12.627	10.437	11.855	11.266
700	12.555	10.448	11.948	11.322
700.5	12.563	10.429	11.996	11.357
701	12.523	10.425	12.051	11.388
701.5	12.483	10.439	12.082	11.4
702	12.43	10.435	12.082	11.375
702.5	12.404	10.457	12.099	11.404
703	12.396	10.46	12.115	11.415
703.5	12.395	10.463	12.102	11.473
704	12.411	10.466	12.183	11.51
704.5	12.358	10.466	12.271	11.499
705	12.338	10.443	12.361	11.504
705.5	12.294	10.428	12.433	11.501
706	12.277	10.403	12.439	11.487
706.5	12.241	10.382	12.476	11.49
707	12.209	10.371	12.479	11.508
707.5	12.192	10.364	12.52	11.517
708	12.181	10.318	12.547	11.533
708.5	12.209	10.309	12.52	11.543
709	12.213	10.281	12.48	11.514
709.5	12.181	10.223	12.456	11.473
710	12.115	10.213	12.436	11.44
710.5	12.044	10.164	12.477	11.382
711	11.984	10.164	12.537	11.333
711.5	11.98	10.179	12.509	11.278
712	11.972	10.179	12.474	11.24
712.5	11.971	10.19	12.401	11.258
713	11.992	10.139	12.357	11.258
713.5	11.966	10.115	12.349	11.281
714	11.96	10.078	12.361	11.275
714.5	11.971	10.019	12.328	11.24
715	11.972	10.025	12.289	11.221
715.5	11.989	9.99	12.27	11.195
716	11.986	9.956	12.215	11.188
716.5	11.932	9.944	12.206	11.159
717	11.894	9.933	12.206	11.142
717.5	11.874	9.937	12.192	11.133
718	11.836	9.961	12.181	11.105
718.5	11.823	9.987	12.227	11.063
719	11.792	9.97	12.193	11
719.5	11.771	9.996	12.175	10.985
720	11.789	9.981	12.117	10.98
720.5	11.784	9.959	12.032	10.985
721	11.807	9.941	11.99	11.024
721.5	11.79	9.891	11.928	11.024
722	11.754	9.871	11.894	11.002
722.5	11.765	9.83	11.839	10.954
723	11.76	9.824	11.803	10.918
723.5	11.763	9.798	11.774	10.843
724	11.778	9.801	11.74	10.788
724.5	11.736	9.81	11.769	10.76
725	11.694	9.821	11.728	10.716
725.5	11.674	9.814	11.69	10.701
726	11.674	9.784	11.668	10.716
726.5	11.684	9.776	11.575	10.715
727	11.667	9.747	11.531	10.725
727.5	11.67	9.775	11.501	10.741
728	11.655	9.778	11.465	10.748
728.5	11.647	9.778	11.469	10.744
729	11.655	9.764	11.433	10.727
729.5	11.671	9.718	11.401	10.661
730	11.647	9.676	11.365	10.591
730.5	11.636	9.624	11.32	10.582
731	11.612	9.608	11.333	10.55
731.5	11.575	9.593	11.322	10.571
732	11.591	9.625	11.275	10.567
732.5	11.603	9.647	11.211	10.521
733	11.617	9.656	11.137	10.51
733.5	11.586	9.659	11.081	10.493
734	11.523	9.61	11.084	10.506
734.5	11.488	9.572	11.058	10.527
735	11.472	9.55	11.044	10.512
735.5	11.469	9.529	11.05	10.468
736	11.444	9.529	11.034	10.434
736.5	11.447	9.515	11.011	10.413
737	11.375	9.529	11.012	10.384
737.5	11.349	9.521	11.003	10.381
738	11.411	9.515	10.963	10.353
738.5	11.436	9.526	10.957	10.327
739	11.459	9.505	10.957	10.32
739.5	11.469	9.506	10.944	10.304
740	11.44	9.499	10.919	10.286
740.5	11.389	9.503	10.886	10.304
741	11.354	9.479	10.826	10.268
741.5	11.301	9.454	10.789	10.268
742	11.279	9.412	10.764	10.249
742.5	11.267	9.396	10.811	10.197
743	11.31	9.375	10.799	10.181
743.5	11.285	9.392	10.8	10.155
744	11.29	9.402	10.794	10.147
744.5	11.255	9.39	10.741	10.15
745	11.208	9.413	10.753	10.158
745.5	11.18	9.372	10.741	10.123
746	11.14	9.389	10.76	10.12
746.5	11.13	9.372	10.745	10.114
747	11.142	9.331	10.725	10.101
747.5	11.176	9.349	10.663	10.092
748	11.113	9.329	10.631	10.069
748.5	11.098	9.323	10.631	10.027
749	11.015	9.34	10.608	10.023
749.5	10.992	9.332	10.652	10.025
750	11.024	9.341	10.677	9.999
750.5	10.953	9.325	10.654	10.016
751	10.941	9.286	10.655	10.013
751.5	10.844	9.248	10.623	10.017
752	10.738	9.222	10.611	10.045
752.5	10.704	9.218	10.631	10.014
753	10.64	9.201	10.657	9.946
753.5	10.687	9.181	10.669	9.93
754	10.713	9.138	10.638	9.901
754.5	10.756	9.114	10.568	9.886
755	10.826	9.087	10.49	9.915
755.5	10.832	9.065	10.483	9.929
756	10.847	9.048	10.487	9.93
756.5	10.788	9.033	10.573	9.947
757	10.744	9.026	10.599	9.973
757.5	10.684	9.026	10.587	9.955
758	10.616	9.018	10.591	9.97
758.5	10.635	8.997	10.561	9.996
759	10.602	8.995	10.558	9.964
759.5	10.587	8.972	10.574	9.981
760	10.625	8.96	10.571	9.973
760.5	10.602	8.969	10.532	9.961
761	10.579	8.949	10.526	9.943
761.5	10.564	8.972	10.477	9.903
762	10.553	9.036	10.406	9.84
762.5	10.519	9.05	10.41	9.764
763	10.51	9.058	10.384	9.76
763.5	10.49	9.038	10.381	9.726
764	10.435	8.963	10.419	9.761
764.5	10.455	8.932	10.452	9.802
765	10.461	8.928	10.448	9.821
765.5	10.42	8.865	10.458	9.827
766	10.365	8.868	10.451	9.83
766.5	10.324	8.815	10.42	9.824
767	10.31	8.81	10.394	9.816
767.5	10.315	8.884	10.384	9.831
768	10.353	8.861	10.399	9.825
768.5	10.342	8.904	10.411	9.813
769	10.324	8.887	10.451	9.811
769.5	10.339	8.859	10.468	9.822
770	10.324	8.821	10.509	9.795
770.5	10.309	8.833	10.507	9.805
771	10.278	8.867	10.51	9.784
771.5	10.286	8.891	10.497	9.755
772	10.284	8.954	10.468	9.75
772.5	10.313	8.919	10.442	9.706
773	10.344	8.873	10.428	9.671
773.5	10.316	8.788	10.388	9.673
774	10.312	8.748	10.362	9.665
774.5	10.291	8.752	10.356	9.712
775	10.309	8.749	10.362	9.772
775.5	10.321	8.766	10.402	9.816
776	10.321	8.757	10.399	9.85
776.5	10.297	8.792	10.466	9.837
777	10.265	8.781	10.487	9.842
777.5	10.228	8.812	10.484	9.816
778	10.194	8.835	10.495	9.813
778.5	10.204	8.778	10.425	9.767
779	10.176	8.777	10.39	9.726
779.5	10.202	8.737	10.39	9.723
780	10.211	8.714	10.359	9.688
780.5	10.231	8.731	10.303	9.721
781	10.294	8.763	10.268	9.741
781.5	10.327	8.82	10.26	9.758
782	10.362	8.856	10.306	9.744
782.5	10.35	8.856	10.362	9.72
783	10.298	8.832	10.368	9.682
783.5	10.239	8.786	10.368	9.599
784	10.246	8.765	10.269	9.557
784.5	10.252	8.757	10.254	9.555
785	10.28	8.74	10.24	9.554
785.5	10.292	8.725	10.243	9.554
786	10.272	8.725	10.313	9.593
786.5	10.274	8.701	10.291	9.612
787	10.263	8.678	10.345	9.613
787.5	10.283	8.673	10.367	9.642
788	10.283	8.655	10.345	9.665
788.5	10.28	8.627	10.384	9.657
789	10.252	8.635	10.345	9.663
789.5	10.223	8.659	10.35	9.706
790	10.216	8.646	10.342	9.718
790.5	10.196	8.688	10.342	9.685
791	10.208	8.739	10.368	9.676
791.5	10.258	8.742	10.301	9.656
792	10.239	8.78	10.294	9.644
792.5	10.22	8.806	10.277	9.671
793	10.217	8.798	10.24	9.697
793.5	10.165	8.82	10.248	9.72
794	10.193	8.817	10.216	9.711
794.5	10.255	8.759	10.185	9.715
795	10.272	8.704	10.225	9.75
795.5	10.321	8.65	10.251	9.708
796	10.307	8.612	10.301	9.72
796.5	10.24	8.643	10.361	9.712
797	10.202	8.675	10.341	9.669
797.5	10.168	8.743	10.295	9.647
798	10.196	8.789	10.284	9.653
798.5	10.222	8.786	10.257	9.662
799	10.222	8.797	10.258	9.669
799.5	10.208	8.807	10.266	9.686
800	10.196	8.76	10.265	9.627
800.5	10.205	8.806	10.265	9.625
801	10.243	8.812	10.234	9.619
801.5	10.252	8.772	10.231	9.61
802	10.245	8.801	10.24	9.651
802.5	10.223	8.781	10.248	9.641
803	10.214	8.751	10.268	9.644
803.5	10.208	8.725	10.289	9.625
804	10.229	8.736	10.312	9.586
804.5	10.252	8.759	10.332	9.593
805	10.295	8.797	10.365	9.538
805.5	10.287	8.804	10.376	9.561
806	10.254	8.778	10.356	9.569
806.5	10.272	8.725	10.33	9.526
807	10.24	8.713	10.304	9.566
807.5	10.271	8.662	10.349	9.564
808	10.246	8.652	10.384	9.601
808.5	10.251	8.664	10.406	9.662
809	10.249	8.653	10.385	9.654
809.5	10.243	8.682	10.397	9.659
810	10.31	8.664	10.378	9.654
810.5	10.271	8.653	10.373	9.657
811	10.252	8.652	10.376	9.668
811.5	10.185	8.644	10.307	9.671
812	10.124	8.653	10.298	9.651
812.5	10.104	8.623	10.263	9.599
813	10.098	8.615	10.327	9.583
813.5	10.141	8.632	10.371	9.593
814	10.112	8.646	10.405	9.608
814.5	10.112	8.699	10.423	9.627
815	10.11	8.681	10.403	9.601
815.5	10.114	8.737	10.356	9.575
816	10.126	8.809	10.327	9.622
816.5	10.112	8.791	10.368	9.612
817	10.086	8.81	10.367	9.653
817.5	10.039	8.755	10.42	9.671
818	10.022	8.711	10.413	9.622
818.5	10.017	8.698	10.399	9.619
819	9.978	8.685	10.356	9.665
819.5	10.019	8.656	10.342	9.647
820	10.043	8.632	10.361	9.657
820.5	10.077	8.644	10.376	9.648
821	10.083	8.64	10.397	9.586
821.5	10.019	8.675	10.374	9.593
822	10.011	8.681	10.359	9.593
822.5	9.969	8.659	10.336	9.677
823	10.011	8.717	10.344	9.732
823.5	10.063	8.743	10.378	9.746
824	10.063	8.763	10.472	9.75
824.5	10.089	8.81	10.536	9.715
825	10.109	8.722	10.57	9.691
825.5	10.089	8.691	10.527	9.683
826	10.039	8.669	10.457	9.711
826.5	10.022	8.607	10.431	9.711
827	9.996	8.661	10.431	9.703
827.5	9.952	8.659	10.461	9.715
828	9.946	8.661	10.497	9.671
828.5	9.897	8.685	10.486	9.651
829	9.854	8.693	10.49	9.689
829.5	9.883	8.727	10.486	9.671
830	9.926	8.723	10.471	9.702
830.5	9.894	8.759	10.495	9.724
831	9.851	8.76	10.486	9.723
831.5	9.802	8.716	10.487	9.731
832	9.784	8.731	10.538	9.779
832.5	9.843	8.653	10.529	9.824
833	9.894	8.6	10.51	9.81
833.5	9.926	8.623	10.609	9.866
834	9.883	8.591	10.571	9.86
834.5	9.821	8.621	10.515	9.839
835	9.816	8.638	10.509	9.807
835.5	9.821	8.546	10.42	9.749
836	9.81	8.527	10.432	9.72
836.5	9.789	8.492	10.522	9.755
837	9.77	8.469	10.596	9.846
837.5	9.709	8.502	10.654	9.846
838	9.743	8.507	10.744	9.79
838.5	9.782	8.566	10.739	9.711
839	9.712	8.588	10.713	9.579
839.5	9.705	8.562	10.619	9.534
840	9.644	8.525	10.512	9.515
840.5	9.56	8.492	10.463	9.55
841	9.589	8.4	10.457	9.65
841.5	9.576	8.466	10.529	9.709
842	9.552	8.492	10.593	9.807
842.5	9.593	8.484	10.657	9.848
843	9.608	8.591	10.785	9.796
843.5	9.595	8.504	10.826	9.741
844	9.613	8.539	10.736	9.68
844.5	9.605	8.545	10.709	9.676
845	9.61	8.533	10.605	9.663
845.5	9.665	8.546	10.631	9.642
846	9.521	8.496	10.574	9.659
846.5	9.451	8.49	10.597	9.604
847	9.369	8.444	10.663	9.651
847.5	9.328	8.481	10.643	9.773
848	9.406	8.469	10.796	9.825
848.5	9.383	8.418	10.881	9.824
849	9.386	8.377	10.939	9.802
849.5	9.409	8.382	10.959	9.686
850	9.492	8.417	10.973	9.561
