# Supplementary material for: Low-temperature strain-free encapsulation for perovskite solar cells and modules passing multifaceted accelerated ageing tests
Source: Nat Commun. 2024 May 29;15:4552. doi: 10.1038/s41467-024-48877-y (PMC11137052; doi:10.1038/s41467-024-48877-y)
Supplement: Supplementary file 4 — Source Data [file 41467_2024_48877_MOESM4_ESM.zip › Source Data/Figure 2d.xls]

## Sheet: Sheet1
Voltage	Current density	Voltage	Current density	Voltage	Current density
V	mA cm\+(-2)	V	mA cm\+(-2)	V	mA cm\+(-2)
	Before encapsulation		After encapsulation w/ PIB:h:BN
1.154	-9.3072	1.143	-8.914	1.16	-14.6524
1.114	0.243349	1.103	-0.538132	1.12	-5.0963
1.074	7.89513	1.063	6.549	1.08	3.02272
1.034	13.3116	1.023	11.886	1.04	9.49047
0.993955	16.8064	0.983147	15.652	1	14.2608
0.953955	19.0468	0.943147	18.202	0.96	17.4455
0.913955	20.3709	0.903147	19.62	0.92	19.473
0.873955	21.0287	0.863147	20.734	0.88	20.5902
0.833955	21.637	0.823147	21.381	0.84	21.2216
0.793955	21.9847	0.783147	21.917	0.8	21.6869
0.753955	22.224	0.743147	22.12	0.76	21.9412
0.713955	22.3495	0.703147	22.459	0.72	22.0713
0.673955	22.5523	0.663147	22.603	0.68	22.4014
0.633955	22.6113	0.623147	22.651	0.64	22.6115
0.593955	22.7433	0.583147	22.596	0.6	22.671
0.553955	22.8023	0.543147	22.555	0.56	22.7089
0.513955	22.8581	0.503147	22.689	0.52	22.8339
0.473955	22.8377	0.463147	22.586	0.48	22.797
0.433955	22.857	0.423147	22.456	0.44	22.959
0.393955	22.8109	0.383147	22.79	0.4	22.9877
0.353955	23.1231	0.343147	22.747	0.36	23.0051
0.313955	22.8506	0.303147	22.623	0.32	22.7509
0.273955	22.8291	0.263147	22.453	0.28	23.1322
0.233955	22.9622	0.223147	22.47	0.24	23.0297
0.193955	22.7723	0.183147	22.497	0.2	22.9467
0.153955	23.0395	0.143147	22.641	0.16	23.0943
0.113955	22.8892	0.103147	22.38	0.12	23.1035
0.073955	23.0169	0.063147	22.624	0.08	23.1568
0.033955	22.8796	0.023147	22.666	0.04	23.041
-0.006045	22.9118	-0.016853	22.515	0	23.2357
-0.046045	22.8957	-0.056853	22.487	-0.04	23.1712
