# Supplementary material for: Low-temperature strain-free encapsulation for perovskite solar cells and modules passing multifaceted accelerated ageing tests
Source: Nat Commun. 2024 May 29;15:4552. doi: 10.1038/s41467-024-48877-y (PMC11137052; doi:10.1038/s41467-024-48877-y)
Supplement: Supplementary file 4 — Source Data [file 41467_2024_48877_MOESM4_ESM.zip › Source Data/Figure 2e FF.xls]

## Sheet: Sheet1
Time	FF	Time	FF	Time	FF
h	%	h	%	h	%
	w/o encapsulation		PIB		PIB:h-BN
0	75.216	0	74.596	0	71.396
120	61.402	120	73.488	120	72.268
240	56.03	240	74.286	240	72.493
360	60.163	360	72.51	360	70.902
528	54.945	528	68.155	528	71.588
696	54.182	696	68.988	696	68.9
864	54.591	864	67.893	864	68.509
		1032	67.157	1032	67.951
