# Supplementary material for: Low-temperature strain-free encapsulation for perovskite solar cells and modules passing multifaceted accelerated ageing tests
Source: Nat Commun. 2024 May 29;15:4552. doi: 10.1038/s41467-024-48877-y (PMC11137052; doi:10.1038/s41467-024-48877-y)
Supplement: Supplementary file 4 — Source Data [file 41467_2024_48877_MOESM4_ESM.zip › Source Data/Figure 2e Jsc.xls]

## Sheet: Sheet1
Time	Jsc	Time	Jsc	Time	Jsc
h	mA cm\+(-2)	h	mA cm\+(-2)	h	mA cm\+(-2)
	w/o encapsulation		PIB		PIB:h-BN
0	22.301	0	22.014	0	22.723
120	20.408	120	21.151	120	22.389
240	17.767	240	20.733	240	22.321
360	14.645	360	21.064	360	21.974
528	11.861	528	21.607	528	21.069
696	9.719	696	21.244	696	21.453
864	7.336	864	21.246	864	21.17
		1032	21.335	1032	21.475
				--	--
				--	--
				--	--
