# Supplementary material for: Low-temperature strain-free encapsulation for perovskite solar cells and modules passing multifaceted accelerated ageing tests
Source: Nat Commun. 2024 May 29;15:4552. doi: 10.1038/s41467-024-48877-y (PMC11137052; doi:10.1038/s41467-024-48877-y)
Supplement: Supplementary file 4 — Source Data [file 41467_2024_48877_MOESM4_ESM.zip › Source Data/Figure 2e PCE.xls]

## Sheet: Sheet1
Time	PCE	Time	PCE	Time	PCE
h	%	h	%	h	%
	w/o encapsulation		PIB		PIB:h-BN
0	18.145	0	17.7	0	17.897
120	12.924	120	16.828	120	17.362
240	10.079	240	16.535	240	17.077
360	8.73	360	16.272	360	16.425
528	6.37	528	15.883	528	15.989
696	4.848	696	15.505	696	15.567
864	3.632	864	15.614	864	15.298
		1032	14.974	1032	15.135
