# Supplementary material for: Low-temperature strain-free encapsulation for perovskite solar cells and modules passing multifaceted accelerated ageing tests
Source: Nat Commun. 2024 May 29;15:4552. doi: 10.1038/s41467-024-48877-y (PMC11137052; doi:10.1038/s41467-024-48877-y)
Supplement: Supplementary file 4 — Source Data [file 41467_2024_48877_MOESM4_ESM.zip › Source Data/Figure 2e Voc.xls]

## Sheet: Sheet1
Time	Voc	Time	Voc	Time	Voc
h	V	h	V	h	V
	w/o encapsulation		PIB		PIB:h-BN
0	1.082	0	1.078	0	1.103
120	1.031	120	1.083	120	1.073
240	1.013	240	1.074	240	1.055
360	0.99088	360	1.065	360	1.054
528	0.97735	528	1.079	528	1.06
696	0.92061	696	1.058	696	1.053
864	0.90681	864	1.082	864	1.055
		1032	1.045	1032	1.037
