# Supplementary material for: Low-temperature strain-free encapsulation for perovskite solar cells and modules passing multifaceted accelerated ageing tests
Source: Nat Commun. 2024 May 29;15:4552. doi: 10.1038/s41467-024-48877-y (PMC11137052; doi:10.1038/s41467-024-48877-y)
Supplement: Supplementary file 4 — Source Data [file 41467_2024_48877_MOESM4_ESM.zip › Source Data/Figure 2f FF.xls]

## Sheet: Sheet1
Time	FF	Time	FF	Time	FF
h	%	h	%	h	%
	w/o encapsulation		PIB		PIB:h-BN
0	73.7001	0	73.8	0	73.2
4.5	78.0705	9	73.8455	4.5	73.163
9	73.5625	18	73.8786	9	73.1258
13.5	67.4152	27	73.8993	13.5	73.0885
18	63.9571	36	73.9076	18	73.0509
22.5	61.4852	45	73.9036	22.5	73.0131
27	57.6137	54	73.8872	27	72.975
31.5	53.8742	63	73.8584	31.5	72.9368
36	50.1289	72	73.8172	36	72.8984
40.5	48.4307	81	73.7637	40.5	72.8598
45	45.1189	90	73.6978	45	72.8209
49.5	42.9407	99	73.6195	49.5	72.7819
54	38.6967	108	73.5289	54	72.7426
58.5	37.4066	117	73.4258	58.5	72.7031
63	35.9973	126	73.2107	63	72.6634
67.5	35.0441	135	72.9708	67.5	72.6235
72	33.5189	144	72.6868	72	72.5834
76.5	33.4436	153	72.4894	76.5	72.5431
81	33.2645	162	72.311	81	72.5026
85.5	32.8329	171	72.185	85.5	72.4619
90	33.0631	180	72.1069	90	72.421
94.5	32.7848	189	72.0147	94.5	72.3798
99	33.7308	198	72.0088	99	72.3385
103.5	33.4918	207	71.9738	103.5	72.2969
108	32.6032	216	72.1385	108	72.2551
112.5	32.0877	225	72.2687	112.5	72.2132
117	32.3438	234	72.5436	117	72.171
121.5	32.0754	243	72.8613	121.5	72.1286
126	32.1194	252	73.2201	126	72.086
130.5	31.3276	261	73.595	130.5	72.0432
135	31.6633	270	74.0007	135	72.0002
139.5	31.9006	279	74.4043	139.5	71.9569
144	32.285	288	74.8413	144	71.9135
148.5	32.7133	297	75.1693	148.5	71.8698
153	32.3803	306	75.4691	153	71.826
157.5	32.7475	315	75.6697	157.5	71.7819
162	32.0951	324	75.807	162	71.7377
166.5	30.7321	333	75.9477	166.5	71.6932
171	31.2568	342	76.1332	171	71.6485
175.5	31.4739	351	76.2643	175.5	71.6036
180	30.642	360	76.2326	180	71.5585
184.5	31.3939	369	76.2644	184.5	71.5132
189	30.8731	378	76.2401	189	71.4676
193.5	30.4768	387	76.1878	193.5	71.4219
198	31.1427	396	76.1315	198	71.376
202.5	30.7788	405	76.0192	202.5	71.3298
207	30.3455	414	75.8786	207	71.2835
211.5	30.1417	423	75.7063	211.5	71.3324
216	30.76	432	75.5608	216	71.3824
220.5	29.9464	441	75.4206	220.5	71.4482
225	30.4148	450	75.2756	225	71.5041
229.5	29.9026	459	75.1293	229.5	71.5772
234	29.4878	468	74.7789	234	71.6525
238.5	29.4826	477	74.6472	238.5	71.7187
243	29.4703	486	74.1454	243	71.779
247.5	28.915	495	73.7932	247.5	71.8504
252	29.0947	504	73.523	252	71.9116
256.5	29.0316	513	73.3327	256.5	71.9323
261	29.1367	522	73.3631	261	71.6777
265.5	29.8392	531	73.3841	265.5	71.3673
270	28.7747	540	73.4148	270	71.0735
274.5	28.9252	549	73.4174	274.5	70.7579
279	28.5136	558	73.4268	279	70.5132
283.5	28.2002	567	73.4863	283.5	70.3246
288	29.1233	576	73.5318	288	70.1681
292.5	28.671	585	73.5602	292.5	70.1825
297	28.7537	594	73.2989	297	70.1873
301.5	28.1222	603	72.8622	301.5	70.171
306	28.7202	612	72.5348	306	69.9013
310.5	28.7959	621	72.2402	310.5	69.574
315	29.7799	630	72.1922	315	69.3238
319.5	27.9221	639	72.3099	319.5	69.0604
324	27.8354	648	72.4845	324	68.7944
328.5	28.6172	657	72.5499	328.5	68.5271
333	28.9575	666	72.5062	333	68.2629
337.5	28.3395	675	72.475	337.5	68.0093
342	28.4149	684	72.4177	342	67.7557
346.5	28.5297	693	72.3309	346.5	67.5056
351	28.6679	702	72.1897	351	67.27
355.5	28.9356	711	72.2863	355.5	66.8903
360	27.9822	720	72.1605	360	66.7002
364.5	28.2939	729	72.4712	364.5	66.6573
369	29.6343	738	72.8206	369	66.6336
373.5	28.4503	747	73.2678	373.5	66.6702
378	28.4843	756	73.7841	378	66.7547
382.5	28.021	765	74.1009	382.5	66.6478
387	27.8671	774	74.5196	387	66.5601
391.5	27.7435	783	74.8445	391.5	66.5181
396	28.2538	792	75.174	396	66.4991
400.5	28.6178	801	74.8741	400.5	66.5197
405	28.322	810	74.4958	405	66.5875
409.5	28.412	819	74.0843	409.5	66.0894
414	28.2722	828	73.5192	414	66.1479
418.5	28.0419	837	73.221	418.5	66.2412
423	28.1083	846	73.2406	423	66.3286
427.5	27.7618	855	73.3276	427.5	66.4385
432	27.772	864	73.1964	432	66.5636
436.5	--	873	73.3261	436.5	66.6981
441	--	882	73.0109	441	66.8098
445.5	--	891	72.5996	445.5	66.9542
450	--	900	72.4549	450	67.1275
454.5	--	909	72.0088	454.5	67.3015
459	--	918	71.9217	459	67.5024
463.5	--	927	71.8555	463.5	67.7204
468	--	936	71.9016	468	67.9078
472.5	--	945	72.0709	472.5	68.0623
477	--	954	72.3562	477	68.2164
481.5	--	963	72.7331	481.5	68.3642
486	--	972	73.243	486	68.5158
490.5	--	981	73.8225	490.5	68.6739
495	--	990	74.4305	495	68.8073
499.5	--	999	75.0362	499.5	68.9439
504	--	1008	75.7008	504	69.0767
508.5	--	1017	76.1798	508.5	69.201
513	--	1026	76.5259	513	69.3243
517.5	--	1035	76.6112	517.5	69.4246
522	--	1044	77.1749	522	69.3987
526.5	--	1053	77.7727	526.5	69.1556
531	--	1062	78.2997	531	69.0202
535.5	--	1071	78.8073	535.5	68.7986
		1080	79.1831	540	68.5575
		1089	79.3982	544.5	68.3616
		1098	79.3795	549	68.1996
		1107	79.7089	553.5	68.0419
		1116	79.5845	558	67.8914
		1125	79.6383	562.5	68.0561
		1134	79.6306	567	68.191
		1143	79.2514	571.5	68.2585
		1152	79.2144	576	68.423
		1161	79.1792	580.5	68.5504
		1170	79.1285	585	68.6937
		1179	79.0624	589.5	68.584
		1188	78.9809	594	68.546
		1197	78.884	598.5	68.4899
		1206	78.7716	603	68.4267
		1215	78.6438	607.5	68.3778
		1224	78.5006	612	68.3476
		1233	78.3419	616.5	68.3174
		1242	78.1679	621	68.2848
		1251	77.9784	625.5	68.2602
		1260	77.7735	630	68.1746
		1269	77.5531	634.5	68.0643
		1278	--	639	67.9561
		1287	--	643.5	67.8461
		1296	--	648	67.7137
		1305	--	652.5	67.5566
		1314	--	657	67.3872
		1323	--	661.5	67.196
		1332	--	666	66.9456
		1341	--	670.5	66.709
		1350	--	675	66.4539
		1359	--	679.5	66.4897
		1368	--	684	66.6237
		1377	--	688.5	66.7767
		1386	--	693	66.997
		1395	--	697.5	67.191
		1404	--	702	67.3647
		1413	--	706.5	67.5595
		1422	--	711	67.5672
		1431	--	715.5	67.5673
		1440	--	720	67.5332
		1449	--	724.5	67.7677
		1458	--	729	68.0583
		1467	--	733.5	68.3808
		1476	--	738	68.623
		1485	--	742.5	68.89
		1494	--	747	69.1664
		1503	--	751.5	69.386
		1512	--	756	69.6348
		1521	--	760.5	69.812
		1530	--	765	70.0183
		1539	--	769.5	70.2348
		1548	--	774	70.4597
		1557	--	778.5	70.6947
		1566	--	783	70.8963
		1575	--	787.5	71.1339
		1584	--	792	71.3345
		1593	--	796.5	71.4681
		1602	--	801	71.8601
		1611	--	805.5	72.2924
		1620	--	810	72.71
		1629	--	814.5	73.0794
		1638	--	819	73.4462
		1647	--	823.5	73.8273
		1656	--	828	74.1783
		1665	--	832.5	74.6174
		1674	--	837	74.9783
		1683	--	841.5	75.3099
		1692	--	846	75.5405
		1701	--	850.5	75.7587
		1710	--	855	75.9545
		1719	--	859.5	76.0028
		1728	--	864	76.0887
		1737	--	868.5	76.0664
		1746	--	873	76.0011
		1755	--	877.5	75.8954
		1764	--	882	75.7342
		1773	--	886.5	75.5834
		1782	--	891	75.4467
		1791	--	895.5	75.3037
		1800	--	900	75.1752
		1809	--	904.5	75.0694
		1818	--	909	74.9827
		1827	--	913.5	74.8706
		1836	--	918	74.818
		1845	--	922.5	74.7083
		1854	--	927	74.4561
		1863	--	931.5	74.2013
		1872	--	936	73.942
		1881	--	940.5	73.6684
		1890	--	945	73.614
		1899	--	949.5	73.4637
		1908	--	954	73.4155
		1917	--	958.5	73.3971
		1926	--	963	73.3386
		1935	--	967.5	73.2824
		1944	--	972	73.06
		1953	--	976.5	72.8081
		1962	--	981	72.5346
		1971	--	985.5	72.2388
		1980	--	990	71.9564
		1989	--	994.5	71.6714
		1998	--	999	71.4093
		2007	--	1003.5	71.1315
		2016	--	1008	71.1076
		2025	--	1012.5	71.0239
		2034	--	1017	70.9723
		2043	--	1021.5	70.8614
		2052	--	1026	70.7984
		2061	--	1030.5	70.7624
		2070	--	1035	70.7186
		2079	--	1039.5	70.6868
		2088	--	1044	70.6386
		2097	--	1048.5	70.5919
		2106	--	1053	70.5622
		2115	--	1057.5	70.5264
		2124	--	1062	70.4891
		2133	--	1066.5	70.4268
		2142	--	1071	70.3975
		2151	--	1075.5	70.3533
		2160	--	1080	70.3011
		2169	--	1084.5	70.2954
		2178	--	1089	70.0378
		2187	--	1093.5	69.8275
		2196	--	1098	69.6497
		2205	--	1102.5	69.4745
		2214	--	1107	69.343
		2223	--	1111.5	69.2078
		2232	--	1116	69.1073
		2241	--	1120.5	69.0317
		2250	--	1125	68.9527
		2259	--	1129.5	68.8727
		2268	--	1134	68.792
		2277	--	1138.5	68.5591
		2286	--	1143	68.5222
		2295	--	1147.5	68.4361
		2304	--	1152	68.3498
		2313	--	1156.5	68.2631
		2322	--	1161	68.1762
		2331	--	1165.5	68.089
		2340	--	1170	68.0015
		2349	--	1174.5	67.9137
		2358	--	1179	67.8256
		2367	--	1183.5	67.7372
		2376	--	1188	67.6486
		2385	--	1192.5	67.5596
		2394	--	1197	67.4704
		2403	--	1201.5	67.3809
		2412	--	1206	67.2911
		2421	--	1210.5	67.201
		2430	--	1215	67.1107
		2439	--	1219.5	67.02
		2448	--	1224	66.9291
		2457	--	1228.5	66.8379
		2466	--	1233	66.7463
		2475	--	1237.5	66.6545
		2484	--	1242	66.5625
		2493	--	1246.5	66.4701
		2502	--	1251	66.3774
		2511	--	1255.5	66.2845
		2520	--	1260	66.1913
		2529	--	1264.5	66.0977
		2538	--	1269	66.0039
		2547	--	1273.5	65.9099
		2556	--	1278	65.8155
		2565	--	1282.5	65.7208
		2574	--	1287	65.6259
		2583	--	1291.5	65.5306
		2592	--	1296	65.4351
		2601	--	1300.5	65.3393
		2610	--	1305	65.2432
		2619	--	1309.5	65.1468
		2628	--	1314	65.0502
		2637	--	1318.5	64.9532
		2646	--	1323	64.856
		2655	--	1327.5	64.7585
		2664	--	1332	64.6607
		2673	--	1336.5	64.5626
		2682	--	1341	64.4642
		2691	--	1345.5	64.3655
		2700	--	1350	64.2665
		2709	--	1354.5	--
		2718	--	1359	--
		2727	--	1363.5	--
		2736	--	1368	--
		2745	--	1372.5	--
		2754	--	1377	--
		2763	--	1381.5	--
		2772	--	1386	--
		2781	--	1390.5	--
		2790	--	1395	--
		2799	--	1399.5	--
		2808	--	1404	--
		2817	--	1408.5	--
		2826	--	1413	--
		2835	--	1417.5	--
		2844	--	1422	--
		2853	--	1426.5	--
		2862	--	1431	--
		2871	--	1435.5	--
		2880	--	1440	--
		2889	--	1444.5	--
		2898	--	1449	--
				1453.5	--
				1458	--
				1462.5	--
				1467	--
				1471.5	--
				1476	--
				1480.5	--
				1485	--
				1489.5	--
				1494	--
				1498.5	--
				1503	--
				1507.5	--
				1512	--
				1516.5	--
				1521	--
				1525.5	--
				1530	--
				1534.5	--
				1539	--
				1543.5	--
				1548	--
				1552.5	--
				1557	--
				1561.5	--
				1566	--
				1570.5	--
				1575	--
				1579.5	--
				1584	--
				1588.5	--
				1593	--
				1597.5	--
				1602	--
				1606.5	--
				1611	--
				1615.5	--
				1620	--
				1624.5	--
				1629	--
				1633.5	--
				1638	--
				1642.5	--
				1647	--
				1651.5	--
				1656	--
				1660.5	--
				1665	--
				1669.5	--
				1674	--
				1678.5	--
				1683	--
				1687.5	--
