# Supplementary material for: Low-temperature strain-free encapsulation for perovskite solar cells and modules passing multifaceted accelerated ageing tests
Source: Nat Commun. 2024 May 29;15:4552. doi: 10.1038/s41467-024-48877-y (PMC11137052; doi:10.1038/s41467-024-48877-y)
Supplement: Supplementary file 4 — Source Data [file 41467_2024_48877_MOESM4_ESM.zip › Source Data/Figure 2f Jsc.xls]

## Sheet: Sheet1
Time	Jsc	Time	Jsc	Time	Jsc
h	mA cm\+(-2)	h	mA cm\+(-2)	h	mA cm\+(-2)
	w/o encapsulation		PIB		PIB:h-BN
0	21.71	0	21.87	0	22.24
4.5	17.1291	9	21.8533	4.5	22.1738
9	13.8116	18	21.8376	9	22.1674
13.5	11.0037	27	21.8228	13.5	22.0889
18	8.09695	36	21.8091	18	22.0565
22.5	6.69526	45	21.7964	22.5	22.0443
27	5.55078	54	21.7846	27	21.9608
31.5	5.13808	63	21.7739	31.5	21.9874
36	4.62498	72	21.7642	36	21.9274
40.5	4.3887	81	21.7554	40.5	21.5662
45	4.26747	90	21.7477	45	21.5616
49.5	3.82375	99	21.7409	49.5	22.8132
54	3.53605	108	21.7352	54	22.3838
58.5	3.36445	117	21.7304	58.5	22.3117
63	3.61532	126	21.7267	63	22.2723
67.5	3.37171	135	21.7239	67.5	22.2163
72	2.8147	144	21.7261	72	22.2248
76.5	2.87735	153	21.7284	76.5	22.2141
81	2.76309	162	21.7338	81	22.1316
85.5	2.72703	171	21.7401	85.5	22.1577
90	2.66779	180	21.7477	90	22.1711
94.5	2.7571	189	21.7524	94.5	22.1916
99	2.71323	198	21.7569	99	22.0687
103.5	2.68649	207	21.7577	103.5	21.7924
108	2.37044	216	21.7596	108	22.0599
112.5	2.41545	225	21.7625	112.5	22.0501
117	2.23667	234	21.7603	117	22.1017
121.5	2.33877	243	21.7549	121.5	22.1348
126	2.2774	252	21.7512	126	22.1015
130.5	2.17756	261	21.7444	130.5	22.0814
135	2.17051	270	21.7411	135	22.0671
139.5	2.13165	279	21.7366	139.5	22.0428
144	2.12255	288	21.7308	144	22.1397
148.5	2.25339	297	21.7287	148.5	22.2868
153	2.42755	306	21.7198	153	21.8944
157.5	2.49402	315	21.707	157.5	21.9751
162	2.27958	324	21.6947	162	21.9378
166.5	1.82624	333	21.6835	166.5	21.9149
171	1.79607	342	21.6709	171	21.8888
175.5	1.83973	351	21.6561	175.5	21.8691
180	1.81834	360	21.6561	180	21.862
184.5	2.11097	369	21.6482	184.5	21.8198
189	1.98004	378	21.6392	189	21.8356
193.5	1.96049	387	21.6327	193.5	21.8202
198	1.88522	396	21.6264	198	21.6393
202.5	1.83583	405	21.6199	202.5	22.2507
207	1.76177	414	21.6142	207	21.8815
211.5	1.63895	423	21.6112	211.5	21.8755
216	1.55477	432	21.6079	216	21.8055
220.5	1.5246	441	21.6081	220.5	21.8273
225	1.59819	450	21.609	225	21.8006
229.5	1.57267	459	21.6101	229.5	21.7282
234	1.58119	468	21.6185	234	21.7397
238.5	1.55651	477	21.6269	238.5	21.7275
243	1.58394	486	21.6254	243	21.7227
247.5	1.55721	495	21.6241	247.5	21.6938
252	1.52334	504	21.6228	252	21.5539
256.5	1.61727	513	21.6186	256.5	21.6786
261	1.44451	522	21.6174	261	21.6723
265.5	1.42814	531	21.6162	265.5	21.6579
270	1.41039	540	21.6202	270	21.6927
274.5	1.32052	549	21.6237	274.5	21.7389
279	1.34368	558	21.6266	279	21.7274
283.5	1.38503	567	21.6296	283.5	21.6527
288	1.42533	576	21.6291	288	21.6755
292.5	1.43844	585	21.6333	292.5	21.6959
297	1.48051	594	21.6366	297	21.6938
301.5	1.47473	603	21.6454	301.5	21.6708
306	1.43557	612	21.6474	306	21.6232
310.5	1.41574	621	21.6472	310.5	21.8075
315	1.38076	630	21.6456	315	21.712
319.5	1.48179	639	21.644	319.5	21.6958
324	1.45318	648	21.6468	324	21.6834
328.5	1.43559	657	21.6493	328.5	21.6645
333	1.48377	666	21.6493	333	21.6861
337.5	1.47917	675	21.649	337.5	21.6422
342	1.51643	684	21.6488	342	21.5935
346.5	1.41557	693	21.6489	346.5	21.5616
351	1.49105	702	21.6496	351	22.0974
355.5	1.54339	711	21.6515	355.5	21.7446
360	1.51459	720	21.6543	360	21.6901
364.5	1.63323	729	21.6534	364.5	21.7239
369	2.10088	738	21.6576	369	21.5503
373.5	1.73247	747	21.6517	373.5	21.6535
378	1.48653	756	21.6387	378	21.6773
382.5	1.41958	765	21.6314	382.5	21.6725
387	1.43135	774	21.6206	387	21.6308
391.5	1.4523	783	21.607	391.5	21.6754
396	1.50368	792	21.6087	396	21.7075
400.5	1.49369	801	21.61	400.5	21.6843
405	1.46865	810	21.6134	405	21.6264
409.5	1.40963	819	21.6161	409.5	21.6273
414	1.49479	828	21.6166	414	21.5661
418.5	1.48277	837	21.6183	418.5	21.556
423	1.51746	846	21.6314	423	21.5625
427.5	1.52854	855	21.633	427.5	21.6307
432	1.48208	864	21.6426	432	21.6471
		873	21.6528	436.5	21.6561
		882	21.6514	441	21.6631
		891	21.6501	445.5	21.6749
		900	21.6514	450	21.6444
		909	21.6506	454.5	21.5546
		918	21.6485	459	21.5461
		927	21.6409	463.5	21.4689
		936	21.6297	468	21.5636
		945	21.616	472.5	21.698
		954	21.6011	477	21.6649
		963	21.5831	481.5	21.6602
		972	21.5644	486	21.5582
		981	21.5438	490.5	21.5596
		990	21.5216	495	21.5904
		999	21.4986	499.5	21.4426
		1008	21.4747	504	21.4847
		1017	21.4471	508.5	21.5487
		1026	21.417	513	21.643
		1035	21.3913	517.5	21.5453
		1044	21.3661	522	21.5753
		1053	21.3494	526.5	21.4985
		1062	21.3407	531	21.4644
		1071	21.3227	535.5	21.4592
		1080	21.3136	540	21.4588
		1089	21.305	544.5	21.4611
		1098	21.3009	549	21.4692
		1107	21.3	553.5	21.4859
		1116	21.3027	558	21.417
		1125	21.2963	562.5	21.2853
		1134	21.2993	567	21.2649
		1143	21.2973	571.5	21.2152
		1152	21.2962	576	21.2549
		1161	21.2958	580.5	21.1981
		1170	21.2961	585	20.9366
		1179	21.2969	589.5	20.352
		1188	21.2985	594	21.0368
		1197	21.3007	598.5	21.0721
		1206	21.3035	603	21.0514
		1215	21.307	607.5	21.0486
		1224	21.3112	612	21.0211
		1233	21.316	616.5	21.0162
		1242	21.3214	621	21.0192
		1251	21.3276	625.5	20.9286
		1260	21.3344	630	20.9686
		1269	21.3418	634.5	20.9219
		1278	21.3499	639	20.9436
		1287	--	643.5	20.9683
		1296	--	648	20.9791
		1305	--	652.5	20.9333
		1314	--	657	20.9323
		1323	--	661.5	20.9574
		1332	--	666	20.9753
		1341	--	670.5	20.9577
		1350	--	675	20.9304
		1359	--	679.5	20.9213
		1368	--	684	20.9051
		1377	--	688.5	20.9017
		1386	--	693	20.8767
		1395	--	697.5	20.8781
		1404	--	702	20.8797
		1413	--	706.5	20.8797
		1422	--	711	20.9222
		1431	--	715.5	20.904
		1440	--	720	20.8612
		1449	--	724.5	20.7763
		1458	--	729	20.8102
		1467	--	733.5	20.7182
		1476	--	738	20.7527
		1485	--	742.5	20.7777
		1494	--	747	20.6825
		1503	--	751.5	20.6205
		1512	--	756	20.6186
		1521	--	760.5	20.6283
		1530	--	765	20.6152
		1539	--	769.5	20.6513
		1548	--	774	20.6781
		1557	--	778.5	20.5455
		1566	--	783	20.7515
		1575	--	787.5	20.7469
		1584	--	792	20.7096
		1593	--	796.5	20.7254
		1602	--	801	20.6526
		1611	--	805.5	20.4255
		1620	--	810	20.4071
		1629	--	814.5	20.3816
		1638	--	819	20.3598
		1647	--	823.5	20.3582
		1656	--	828	20.2969
		1665	--	832.5	20.2241
		1674	--	837	20.2353
		1683	--	841.5	20.2165
		1692	--	846	20.2083
		1701	--	850.5	20.1944
		1710	--	855	20.2027
		1719	--	859.5	20.1893
		1728	--	864	20.1828
		1737	--	868.5	20.1802
		1746	--	873	20.1729
		1755	--	877.5	20.1917
		1764	--	882	20.1239
		1773	--	886.5	20.0953
		1782	--	891	20.0238
		1791	--	895.5	19.9978
		1800	--	900	19.9572
		1809	--	904.5	19.9687
		1818	--	909	19.9895
		1827	--	913.5	20.0414
		1836	--	918	19.9939
		1845	--	922.5	20.0241
		1854	--	927	20.0469
		1863	--	931.5	20.0115
		1872	--	936	19.9868
		1881	--	940.5	19.9403
		1890	--	945	19.9841
		1899	--	949.5	19.9065
		1908	--	954	19.951
		1917	--	958.5	19.8446
		1926	--	963	19.8447
		1935	--	967.5	19.2365
		1944	--	972	19.8638
		1953	--	976.5	19.8626
		1962	--	981	19.7905
		1971	--	985.5	19.8995
		1980	--	990	19.8836
		1989	--	994.5	19.8434
		1998	--	999	19.8709
		2007	--	1003.5	19.87
		2016	--	1008	19.8421
		2025	--	1012.5	19.8103
		2034	--	1017	19.8427
		2043	--	1021.5	19.861
		2052	--	1026	19.8316
		2061	--	1030.5	19.824
		2070	--	1035	19.8345
		2079	--	1039.5	19.7761
		2088	--	1044	19.7934
		2097	--	1048.5	19.8142
		2106	--	1053	19.8145
		2115	--	1057.5	19.7834
		2124	--	1062	19.7176
		2133	--	1066.5	19.7331
		2142	--	1071	19.7928
		2151	--	1075.5	19.8413
		2160	--	1080	19.846
		2169	--	1084.5	19.8421
		2178	--	1089	19.8041
		2187	--	1093.5	19.7793
		2196	--	1098	19.7804
		2205	--	1102.5	19.7591
		2214	--	1107	19.7201
		2223	--	1111.5	19.6605
		2232	--	1116	19.7099
		2241	--	1120.5	19.6547
		2250	--	1125	19.6167
		2259	--	1129.5	19.658
		2268	--	1134	19.7199
		2277	--	1138.5	19.7481
		2286	--	1143	19.6953
		2295	--	1147.5	19.7057
		2304	--	1152	19.6918
		2313	--	1156.5	19.6826
		2322	--	1161	19.658
		2331	--	1165.5	19.6192
		2340	--	1170	19.6436
		2349	--	1174.5	19.5932
		2358	--	1179	19.6218
		2367	--	1183.5	19.5888
		2376	--	1188	19.5854
		2385	--	1192.5	19.8396
		2394	--	1197	19.8418
		2403	--	1201.5	19.8429
		2412	--	1206	19.8482
		2421	--	1210.5	19.8105
		2430	--	1215	19.8337
		2439	--	1219.5	19.7383
		2448	--	1224	19.7676
		2457	--	1228.5	19.7729
		2466	--	1233	19.7319
		2475	--	1237.5	19.7109
		2484	--	1242	19.7238
		2493	--	1246.5	19.7289
		2502	--	1251	19.7693
		2511	--	1255.5	19.79
		2520	--	1260	19.7802
		2529	--	1264.5	19.7795
		2538	--	1269	19.6926
		2547	--	1273.5	19.7837
		2556	--	1278	19.7183
		2565	--	1282.5	19.7002
		2574	--	1287	19.6946
		2583	--	1291.5	19.5441
		2592	--	1296	19.9992
		2601	--	1300.5	19.9556
		2610	--	1305	19.936
		2619	--	1309.5	19.917
		2628	--	1314	19.925
		2637	--	1318.5	19.8798
		2646	--	1323	19.8893
		2655	--	1327.5	19.793
		2664	--	1332	19.7717
		2673	--	1336.5	19.7141
		2682	--	1341	19.6376
		2691	--	1345.5	19.8549
		2700	--	1350	20.59
		2709	--	1354.5	20.5894
		2718	--	1359	--
		2727	--	1363.5	--
		2736	--	1368	--
		2745	--	1372.5	--
		2754	--	1377	--
		2763	--	1381.5	--
		2772	--	1386	--
		2781	--	1390.5	--
		2790	--	1395	--
		2799	--	1399.5	--
		2808	--	1404	--
		2817	--	1408.5	--
		2826	--	1413	--
		2835	--	1417.5	--
		2844	--	1422	--
		2853	--	1426.5	--
		2862	--	1431	--
		2871	--	1435.5	--
		2880	--	1440	--
		2889	--	1444.5	--
		2898	--	1449	--
		2907		1453.5	--
		2916		1458	--
		2925		1462.5	--
		2934		1467	--
		2943		1471.5	--
		2952		1476	--
		2961		1480.5	--
		2970		1485	--
		2979		1489.5	--
		2988		1494	--
		2997		1498.5	--
		3006		1503	--
		3015		1507.5	--
		3024		1512	--
		3033		1516.5	--
		3042		1521	--
		3051		1525.5	--
		3060		1530	--
		3069		1534.5	--
		3078		1539	--
		3087		1543.5	--
		3096		1548	--
		3105		1552.5	--
		3114		1557	--
		3123		1561.5	--
		3132		1566	--
		3141		1570.5	--
		3150		1575	--
		3159		1579.5	--
		3168		1584	--
		3177		1588.5	--
		3186		1593	--
		3195		1597.5	--
		3204		1602	--
		3213		1606.5	--
		3222		1611	--
		3231		1615.5	--
		3240		1620	--
		3249		1624.5	--
		3258		1629	--
		3267		1633.5	--
		3276		1638	--
		3285		1642.5	--
		3294		1647	--
		3303		1651.5	--
		3312		1656	--
		3321		1660.5	--
		3330		1665	--
		3339		1669.5	--
		3348		1674	--
		3357		1678.5	--
		3366		1683	--
		3375		1687.5	--
		3384		1692	--
		3393		1696.5	--
		3402		1701	--
		3411		1705.5	--
		3420		1710	--
		3429		1714.5	--
		3438		1719	--
		3447		1723.5	--
		3456		1728	--
		3465		1732.5	--
		3474		1737	--
		3483		1741.5	--
		3492		1746	--
		3501		1750.5	--
		3510		1755	--
		3519		1759.5	--
		3528		1764	--
		3537		1768.5	--
		3546		1773	--
		3555		1777.5	--
		3564		1782	--
		3573		1786.5	--
		3582		1791	--
