# Supplementary material for: Low-temperature strain-free encapsulation for perovskite solar cells and modules passing multifaceted accelerated ageing tests
Source: Nat Commun. 2024 May 29;15:4552. doi: 10.1038/s41467-024-48877-y (PMC11137052; doi:10.1038/s41467-024-48877-y)
Supplement: Supplementary file 4 — Source Data [file 41467_2024_48877_MOESM4_ESM.zip › Source Data/Figure 2f PCE.xls]

## Sheet: Sheet1
Time	PCE	Time	PCE	Time	PCE
h	%	h	%	h	%
	w/o encapsulation		PIB		PIB:h-BN
0	17.75	0	17.72	0	17.95
4.5	14.1786	9	17.6774	4.5	17.9283
9	10.3569	18	17.6378	9	17.9072
13.5	7.39068	27	17.6011	13.5	17.8865
18	5.06029	36	17.5673	18	17.8663
22.5	3.9753	45	17.5364	22.5	17.8467
27	3.02948	54	17.5085	27	17.8275
31.5	2.56841	63	17.4835	31.5	17.8088
36	2.07519	72	17.4614	36	17.7906
40.5	1.85145	81	17.4422	40.5	17.7729
45	1.62881	90	17.4259	45	17.7557
49.5	1.35112	99	17.4126	49.5	17.739
54	1.04306	108	17.4022	54	17.7228
58.5	0.95862	117	17.3947	58.5	17.7071
63	0.96236	126	17.3902	63	17.6919
67.5	0.87325	135	17.3885	67.5	17.6772
72	0.61217	144	17.3898	72	17.6629
76.5	0.64621	153	17.4376	76.5	17.6492
81	0.57027	162	17.4581	81	17.636
85.5	0.56111	171	17.4644	85.5	17.6233
90	0.5521	180	17.4845	90	17.611
94.5	0.58694	189	17.5039	94.5	17.5993
99	0.57324	198	17.5268	99	17.588
103.5	0.58408	207	17.553	103.5	17.5773
108	0.46623	216	17.567	108	17.5671
112.5	0.46791	225	17.5825	112.5	17.5573
117	0.42024	234	17.579	117	17.548
121.5	0.45242	243	17.5779	121.5	17.5393
126	0.4244	252	17.5631	126	17.531
130.5	0.38089	261	17.5794	130.5	17.5233
135	0.38299	270	17.6028	135	17.516
139.5	0.37665	279	17.6249	139.5	17.5092
144	0.38162	288	17.6376	144	17.5029
148.5	0.4282	297	17.6473	148.5	17.4971
153	0.52312	306	17.6624	153	17.4918
157.5	0.54799	315	17.6787	157.5	17.487
162	0.45745	324	17.6639	162	17.4828
166.5	0.3096	333	17.6476	166.5	17.479
171	0.31243	342	17.6245	171	17.4757
175.5	0.32281	351	17.5973	175.5	17.4729
180	0.3215	360	17.5375	180	17.4705
184.5	0.39945	369	17.5255	184.5	17.4687
189	0.36617	378	17.4996	189	17.4482
193.5	0.34688	387	17.4648	193.5	17.4241
198	0.3408	396	17.4251	198	17.4203
202.5	0.3276	405	17.3799	202.5	17.4158
207	0.31001	414	17.3456	207	17.4141
211.5	0.26445	423	17.3047	211.5	17.4125
216	0.25438	432	17.2636	216	17.4081
220.5	0.24303	441	17.1859	220.5	17.4121
225	0.27121	450	17.15	225	17.4146
229.5	0.25155	459	17.0452	229.5	17.4254
234	0.2581	468	16.9689	234	17.4438
238.5	0.24533	477	16.8951	238.5	17.4921
243	0.25981	486	16.8302	243	17.5304
247.5	0.25059	495	16.7998	247.5	17.5662
252	0.23752	504	16.7655	252	17.6019
256.5	0.27204	513	16.7345	256.5	17.4196
261	0.22239	522	16.6975	261	17.4551
265.5	0.21841	531	16.6611	265.5	17.4913
270	0.21481	540	16.6391	270	17.5264
274.5	0.18551	549	16.6445	274.5	17.5513
279	0.1855	558	16.6396	279	17.5739
283.5	0.19778	567	16.5849	283.5	17.5888
288	0.20337	576	16.4884	288	17.5733
292.5	0.20179	585	16.4121	292.5	17.5787
297	0.21643	594	16.341	297	17.5735
301.5	0.21077	603	16.3096	301.5	17.5795
306	0.19973	612	16.3096	306	17.5953
310.5	0.19884	621	16.3215	310.5	17.6114
315	0.1921	630	16.3155	315	17.6734
319.5	0.20945	639	16.2966	319.5	17.7248
324	0.20474	648	16.2769	324	17.765
328.5	0.20068	657	16.2659	328.5	17.736
333	0.20765	666	16.2512	333	17.66
337.5	0.20528	675	16.2367	337.5	17.6323
342	0.21138	684	16.2298	342	17.6239
346.5	0.18619	693	16.2304	346.5	17.617
351	0.20502	702	16.237	351	17.6123
355.5	0.2163	711	16.2344	355.5	17.6106
360	0.20441	720	16.2401	360	17.6117
364.5	0.23589	729	16.2462	364.5	17.6145
369	0.3758	738	16.2762	369	17.6208
373.5	0.25066	747	16.2807	373.5	17.6333
378	0.19454	756	16.3468	378	17.6538
382.5	0.18335	765	16.4108	382.5	17.7837
387	0.18569	774	16.4071	387	17.6593
391.5	0.18718	783	16.3939	391.5	17.6862
396	0.20198	792	16.3661	396	17.7155
400.5	0.19697	801	16.3389	400.5	17.756
405	0.19072	810	16.3159	405	17.7493
409.5	0.1789	819	16.3033	409.5	17.7372
414	0.19236	828	16.2896	414	17.7319
418.5	0.18989	837	16.2	418.5	17.7255
423	0.19598	846	16.1379	423	17.724
427.5	0.19935	855	15.9969	427.5	17.7302
432	0.18709	864	15.8912	432	17.7399
436.5		873	15.8676	436.5	17.7478
441		882	15.7719	441	17.7617
445.5		891	15.8004	445.5	17.7691
450		900	15.7842	450	17.7769
454.5		909	15.7304	454.5	17.7814
459		918	15.6518	459	17.7844
463.5		927	15.5801	463.5	17.7805
468		936	15.5202	468	17.7823
472.5		945	15.4738	472.5	17.7804
477		954	15.4216	477	17.774
481.5		963	15.3765	481.5	17.7662
486		972	15.3375	486	17.757
490.5		981	15.3037	490.5	17.7373
495		990	15.2737	495	17.7007
499.5		999	15.2475	499.5	17.6596
504		1008	15.2309	504	17.6115
508.5		1017	15.2067	508.5	17.5606
513		1026	15.1742	513	17.5041
517.5		1035	15.1452	517.5	17.4513
522		1044	15.0888	522	17.4025
526.5		1053	15.0162	526.5	17.3289
531		1062	14.9059	531	17.3692
535.5		1071	14.856	535.5	17.3156
540		1080	14.8301	540	17.2854
544.5		1089	14.7989	544.5	17.2386
549		1098	14.7729	549	17.1298
553.5		1107	14.7453	553.5	17.0762
558		1116	14.7006	558	17.0041
562.5		1125	14.6754	562.5	16.943
567		1134	14.6528	567	16.9037
571.5		1143	14.6329	571.5	16.8668
576		1152	14.6157	576	16.8428
580.5		1161	14.6011	580.5	16.8311
585		1170	14.5892	585	16.8227
589.5		1179	14.5799	589.5	16.8203
594		1188	14.5733	594	16.8172
598.5		1197	14.5694	598.5	16.8053
603		1206	14.5682	603	16.7858
607.5		1215	14.5696	607.5	16.7554
612		1224	14.5737	612	16.6625
616.5		1233	14.5804	616.5	16.6207
621		1242	14.5898	621	16.5769
625.5		1251	14.6019	625.5	16.5283
630		1260	14.6166	630	16.4798
634.5		1269	--	634.5	16.4325
639		1278	--	639	16.3868
643.5		1287	--	643.5	16.3319
648		1296	--	648	16.2911
652.5		1305	--	652.5	16.2508
657		1314	--	657	16.2197
661.5		1323	--	661.5	16.2116
666		1332	--	666	16.2087
670.5		1341	--	670.5	16.217
675		1350	--	675	16.2165
679.5		1359	--	679.5	16.2092
684		1368	--	684	16.199
688.5		1377	--	688.5	16.1367
693		1386	--	693	16.0686
697.5		1395	--	697.5	15.9984
702		1404	--	702	15.9874
706.5		1413	--	706.5	15.9885
711		1422	--	711	15.9967
715.5		1431	--	715.5	16.0091
720		1440	--	720	16.0271
724.5		1449	--	724.5	16.0516
729		1458	--	729	16.0845
733.5		1467	--	733.5	16.1254
738		1476	--	738	16.1713
742.5		1485	--	742.5	16.2168
747		1494	--	747	16.2663
751.5		1503	--	751.5	16.3146
756		1512	--	756	16.368
760.5		1521	--	760.5	16.3908
765		1530	--	765	16.4141
769.5		1539	--	769.5	16.4233
774		1548	--	774	16.4037
778.5		1557	--	778.5	16.4312
783		1566	--	783	16.4566
787.5		1575	--	787.5	16.4755
792		1584	--	792	16.5006
796.5		1593	--	796.5	16.5284
801		1602	--	801	16.5467
805.5		1611	--	805.5	16.5637
810		1620	--	810	16.592
814.5		1629	--	814.5	16.6138
819		1638	--	819	16.636
823.5		1647	--	823.5	16.6644
828		1656	--	828	16.6981
832.5		1665	--	832.5	16.7291
837		1674	--	837	16.7533
841.5		1683	--	841.5	16.7717
846		1692	--	846	16.7914
850.5		1701	--	850.5	16.8069
855		1710	--	855	16.8326
859.5		1719	--	859.5	16.8418
864		1728	--	864	16.8432
868.5		1737	--	868.5	16.8321
873		1746	--	873	16.8187
877.5		1755	--	877.5	16.8043
882		1764	--	882	16.7547
886.5		1773	--	886.5	16.7162
891		1782	--	891	16.6617
895.5		1791	--	895.5	16.5981
900		1800	--	900	16.5318
904.5		1809	--	904.5	16.4615
909		1818	--	909	16.3905
913.5		1827	--	913.5	16.3164
918		1836	--	918	16.2408
922.5		1845	--	922.5	16.2187
927		1854	--	927	16.1845
931.5		1863	--	931.5	16.1762
936		1872	--	936	16.1671
940.5		1881	--	940.5	16.1622
945		1890	--	945	16.1403
949.5		1899	--	949.5	16.0809
954		1908	--	954	16.0129
958.5		1917	--	958.5	15.9468
963		1926	--	963	15.8764
967.5		1935	--	967.5	15.8022
972		1944	--	972	15.7353
976.5		1953	--	976.5	15.6774
981		1962	--	981	15.6188
985.5		1971	--	985.5	15.6251
990		1980	--	990	15.6038
994.5		1989	--	994.5	15.5657
999		1998	--	999	15.5413
1003.5		2007	--	1003.5	15.519
1008		2016	--	1008	15.4989
1012.5		2025	--	1012.5	15.4891
1017		2034	--	1017	15.4822
1021.5		2043	--	1021.5	15.4772
1026		2052	--	1026	15.4791
1030.5		2061	--	1030.5	15.4802
1035		2070	--	1035	15.4916
1039.5		2079	--	1039.5	15.5025
1044		2088	--	1044	15.4998
1048.5		2097	--	1048.5	15.5082
1053		2106	--	1053	15.5201
1057.5		2115	--	1057.5	15.533
1062		2124	--	1062	15.5468
1066.5		2133	--	1066.5	15.5597
1071		2142	--	1071	15.5708
1075.5		2151	--	1075.5	15.5874
1080		2160	--	1080	15.6009
1084.5		2169	--	1084.5	15.6151
1089		2178	--	1089	15.6195
1093.5		2187	--	1093.5	15.63
1098		2196	--	1098	15.6378
1102.5		2205	--	1102.5	15.6372
1107		2214	--	1107	15.6412
1111.5		2223	--	1111.5	15.5844
1116		2232	--	1116	15.5385
1120.5		2241	--	1120.5	15.4892
1125		2250	--	1125	15.4352
1129.5		2259	--	1129.5	15.3811
1134		2268	--	1134	15.3437
1138.5		2277	--	1138.5	15.3075
1143		2286	--	1143	15.3049
1147.5		2295	--	1147.5	15.314
1152		2304	--	1152	15.3272
1156.5		2313	--	1156.5	15.2943
1161		2322	--	1161	15.2723
1165.5		2331	--	1165.5	15.2891
1170		2340	--	1170	15.3205
1174.5		2349	--	1174.5	15.311
1179		2358	--	1179	15.3012
1183.5		2367	--	1183.5	15.2911
1188		2376	--	1188	15.2806
1192.5		2385	--	1192.5	15.2699
1197		2394	--	1197	15.2588
1201.5		2403	--	1201.5	15.2475
1206		2412	--	1206	15.2358
1210.5		2421	--	1210.5	15.2239
1215		2430	--	1215	15.2116
1219.5		2439	--	1219.5	15.199
1224		2448	--	1224	15.1861
1228.5		2457	--	1228.5	15.1729
1233		2466	--	1233	15.1594
1237.5		2475	--	1237.5	15.1456
1242		2484	--	1242	15.1315
1246.5		2493	--	1246.5	15.1171
1251		2502	--	1251	15.1023
1255.5		2511	--	1255.5	15.0873
1260		2520	--	1260	15.072
1264.5		2529	--	1264.5	15.0563
1269		2538	--	1269	15.0404
1273.5		2547	--	1273.5	15.0241
1278		2556	--	1278	15.0075
1282.5		2565	--	1282.5	14.9906
1287		2574	--	1287	14.9735
1291.5		2583	--	1291.5	14.956
1296		2592	--	1296	14.9382
1300.5		2601	--	1300.5	14.9201
1305		2610	--	1305	14.9017
1309.5		2619	--	1309.5	14.8829
1314		2628	--	1314	14.8639
1318.5		2637	--	1318.5	14.8446
1323		2646	--	1323	14.8249
1327.5		2655	--	1327.5	14.805
1332		2664	--	1332	14.7848
1336.5		2673	--	1336.5	14.7642
1341		2682	--	1341	14.7433
1345.5		2691	--	1345.5	14.7222
1350		2700	--	1350	14.7007
1354.5		2709	--	1354.5	14.6789
1359		2718	--	1359	--
1363.5		2727	--	1363.5	--
1368		2736	--	1368	--
1372.5		2745	--	1372.5	--
1377		2754	--	1377	--
1381.5		2763	--	1381.5	--
1386		2772	--	1386	--
1390.5		2781	--	1390.5	--
1395		2790	--	1395	--
1399.5		2799	--	1399.5	--
1404		2808	--	1404	--
1408.5		2817	--	1408.5	--
1413		2826	--	1413	--
1417.5		2835	--	1417.5	--
1422		2844	--	1422	--
1426.5		2853	--	1426.5	--
1431		2862	--	1431	--
1435.5		2871	--	1435.5	--
1440		2880	--	1440	--
1444.5		2889	--	1444.5	--
1449		2898	--	1449	--
1453.5				1453.5	--
1458				1458	--
1462.5				1462.5	--
1467				1467	--
1471.5				1471.5	--
1476				1476	--
1480.5				1480.5	--
1485				1485	--
1489.5				1489.5	--
1494				1494	--
1498.5				1498.5	--
1503				1503	--
1507.5				1507.5	--
1512				1512	--
1516.5				1516.5	--
1521				1521	--
1525.5				1525.5	--
1530				1530	--
1534.5				1534.5	--
1539				1539	--
1543.5				1543.5	--
1548				1548	--
1552.5				1552.5	--
1557				1557	--
1561.5				1561.5	--
1566				1566	--
1570.5				1570.5	--
1575				1575	--
1579.5				1579.5	--
1584				1584	--
1588.5				1588.5	--
1593				1593	--
1597.5				1597.5	--
1602				1602	--
1606.5				1606.5	--
1611				1611	--
1615.5				1615.5	--
1620				1620	--
1624.5				1624.5	--
1629				1629	--
1633.5				1633.5	--
1638				1638	--
1642.5				1642.5	--
1647				1647	--
1651.5				1651.5	--
1656				1656	--
1660.5				1660.5	--
1665				1665	--
1669.5				1669.5	--
1674				1674	--
1678.5				1678.5	--
1683				1683	--
1687.5				1687.5	--
1692				1692	--
1696.5				1696.5	--
1701				1701	--
1705.5				1705.5	--
1710				1710	--
1714.5				1714.5	--
1719				1719	--
1723.5				1723.5	--
1728				1728	--
1732.5				1732.5	--
1737				1737	--
1741.5				1741.5	--
1746				1746	--
1750.5				1750.5	--
1755				1755	--
1759.5				1759.5	--
1764				1764	--
1768.5				1768.5	--
1773				1773	--
1777.5				1777.5	--
1782				1782	--
1786.5				1786.5	--
1791				1791	--
1795.5				1795.5	--
