# Supplementary material for: Low-temperature strain-free encapsulation for perovskite solar cells and modules passing multifaceted accelerated ageing tests
Source: Nat Commun. 2024 May 29;15:4552. doi: 10.1038/s41467-024-48877-y (PMC11137052; doi:10.1038/s41467-024-48877-y)
Supplement: Supplementary file 4 — Source Data [file 41467_2024_48877_MOESM4_ESM.zip › Source Data/Figure 2f Voc.xls]

## Sheet: Sheet1
Time	Voc	Time	Voc	Time	Voc
h	V	h	V	h	V
	w/o encapsulation		PIB		PIB:h-BN
0	1.11	0	1.1	0	1.1
4.5	1.06087	9	1.09855	4.5	1.10003
9	1.01995	18	1.09716	9	1.10005
13.5	0.99687	27	1.09584	13.5	1.10006
18	0.97772	36	1.09459	18	1.10007
22.5	0.96623	45	1.0934	22.5	1.10007
27	0.94785	54	1.09228	27	1.10007
31.5	0.9284	63	1.09123	31.5	1.10006
36	0.89559	72	1.09024	36	1.10004
40.5	0.87158	81	1.08932	40.5	1.10001
45	0.84644	90	1.08847	45	1.09998
49.5	0.82335	99	1.08768	49.5	1.09994
54	0.76176	108	1.08696	54	1.09989
58.5	0.76205	117	1.08631	58.5	1.09984
63	0.7393	126	1.08784	63	1.09978
67.5	0.7393	135	1.08793	67.5	1.09972
72	0.64807	144	1.08805	72	1.09964
76.5	0.67129	153	1.08826	76.5	1.09956
81	0.626	162	1.0883	81	1.09948
85.5	0.627	171	1.08824	85.5	1.09938
90	0.62588	180	1.08751	90	1.09928
94.5	0.64964	189	1.08751	94.5	1.09918
99	0.62612	198	1.08705	99	1.09906
103.5	0.64854	207	1.08622	103.5	1.09894
108	0.60345	216	1.08389	108	1.09882
112.5	0.60349	225	1.08084	112.5	1.09868
117	0.58118	234	1.08113	117	1.09854
121.5	0.6033	243	1.08051	121.5	1.09839
126	0.5803	252	1.07985	126	1.09824
130.5	0.55866	261	1.07904	130.5	1.09811
135	0.5574	270	1.07811	135	1.0981
139.5	0.55421	279	1.07623	139.5	1.09798
144	0.55722	288	1.07557	144	1.09793
148.5	0.58104	297	1.07472	148.5	1.09774
153	0.66589	306	1.07411	153	1.09752
157.5	0.67129	315	1.07346	157.5	1.0972
162	0.62516	324	1.07298	162	1.09693
166.5	0.55195	333	1.07232	166.5	1.09671
171	0.55685	342	1.07062	171	1.09639
175.5	0.5573	351	1.06945	175.5	1.09606
180	0.57735	360	1.06817	180	1.0958
184.5	0.60279	369	1.06704	184.5	1.09537
189	0.59934	378	1.06632	189	1.09502
193.5	0.58058	387	1.06512	193.5	1.0947
198	0.58069	396	1.06391	198	1.09437
202.5	0.5801	405	1.06272	202.5	1.09401
207	0.58015	414	1.06143	207	1.09367
211.5	0.53562	423	1.06089	211.5	1.0933
216	0.53221	432	1.05951	216	1.09299
220.5	0.53262	441	1.05858	220.5	1.0928
225	0.55778	450	1.05752	225	1.093
229.5	0.53505	459	1.0564	229.5	1.09323
234	0.55387	468	1.05534	234	1.09372
238.5	0.53465	477	1.05437	238.5	1.09423
243	0.55691	486	1.05326	243	1.09469
247.5	0.55685	495	1.05241	247.5	1.0949
252	0.53623	504	1.0512	252	1.09512
256.5	0.57973	513	1.04984	256.5	1.0953
261	0.5287	522	1.04987	261	1.09543
265.5	0.51259	531	1.04925	265.5	1.09561
270	0.52962	540	1.04857	270	1.0957
274.5	0.48595	549	1.04773	274.5	1.0962
279	0.48444	558	1.04711	279	1.09648
283.5	0.50668	567	1.04666	283.5	1.09657
288	0.49022	576	1.04603	288	1.09671
292.5	0.48956	585	1.04557	292.5	1.09674
297	0.50869	594	1.04521	297	1.09665
301.5	0.5085	603	1.04443	301.5	1.09652
306	0.48471	612	1.04367	306	1.0964
310.5	0.48803	621	1.04247	310.5	1.09622
315	0.46726	630	1.04176	315	1.09603
319.5	0.50651	639	1.04092	319.5	1.09589
324	0.50644	648	1.03988	324	1.0958
328.5	0.48876	657	1.03883	328.5	1.09635
333	0.48357	666	1.03819	333	1.09661
337.5	0.49	675	1.03745	337.5	1.09685
342	0.49091	684	1.0367	342	1.09763
346.5	0.46131	693	1.03603	346.5	1.09833
351	0.4799	702	1.03537	351	1.09881
355.5	0.48463	711	1.03458	355.5	1.09955
360	0.48258	720	1.03359	360	1.10006
364.5	0.51076	729	1.03264	364.5	1.10045
369	0.60392	738	1.0311	369	1.10073
373.5	0.50884	747	1.02992	373.5	1.1007
378	0.4597	756	1.02906	378	1.10066
382.5	0.4612	765	1.02808	382.5	1.10054
387	0.4658	774	1.02695	387	1.10086
391.5	0.46483	783	1.0257	391.5	1.10119
396	0.4757	792	1.02461	396	1.10144
400.5	0.46105	801	1.02535	400.5	1.10163
405	0.45878	810	1.02352	405	1.1018
409.5	0.44694	819	1.02148	409.5	1.10192
414	0.45543	828	1.01924	414	1.10199
418.5	0.45697	837	1.01667	418.5	1.10199
423	0.45975	846	1.01448	423	1.10197
427.5	0.47005	855	1.01223	427.5	1.10185
432	0.45481	864	1.01108	432	1.1017
		873	1.00917	436.5	1.10157
		882	1.00687	441	1.1016
		891	1.00465	445.5	1.10152
		900	1.00246	450	1.10143
		909	0.99969	454.5	1.10123
		918	0.9969	459	1.10119
		927	0.99388	463.5	1.10104
		936	0.99076	468	1.10125
		945	0.98763	472.5	1.1015
		954	0.98454	477	1.10179
		963	0.98168	481.5	1.10166
		972	0.97914	486	1.1014
		981	0.97678	490.5	1.10111
		990	0.9745	495	1.10056
		999	0.97206	499.5	1.09993
		1008	0.96979	504	1.09945
		1017	0.96757	508.5	1.09892
		1026	0.96578	513	1.09835
		1035	0.96419	517.5	1.09779
		1044	0.96018	522	1.09722
		1053	0.95795	526.5	1.09664
		1062	0.95607	531	1.09594
		1071	0.95465	535.5	1.0952
		1080	0.95365	540	1.09442
		1089	0.95311	544.5	1.09365
		1098	0.95298	549	1.09306
		1107	0.95181	553.5	1.09269
		1116	0.95066	558	1.09243
		1125	0.94955	562.5	1.09224
		1134	0.94812	567	1.09224
		1143	0.94669	571.5	1.09228
		1152	0.94549	576	1.09253
		1161	0.9443	580.5	1.09287
		1170	0.94313	585	1.09333
		1179	0.94198	589.5	1.09385
		1188	0.94084	594	1.09437
		1197	0.93972	598.5	1.09459
		1206	0.93861	603	1.09478
		1215	0.93752	607.5	1.09533
		1224	0.93645	612	1.0954
		1233	0.93539	616.5	1.09579
		1242	0.93434	621	1.09623
		1251	0.93331	625.5	1.09666
		1260	0.9323	630	1.09716
		1269	--	634.5	1.09766
		1278	--	639	1.09818
		1287	--	643.5	1.09829
		1296	--	648	1.09828
		1305	--	652.5	1.09827
		1314	--	657	1.09812
		1323	--	661.5	1.09801
		1332	--	666	1.09786
		1341	--	670.5	1.09819
		1350	--	675	1.09844
		1359	--	679.5	1.0982
		1368	--	684	1.09801
		1377	--	688.5	1.09789
		1386	--	693	1.09781
		1395	--	697.5	1.0975
		1404	--	702	1.09721
		1413	--	706.5	1.09688
		1422	--	711	1.09666
		1431	--	715.5	1.0964
		1440	--	720	1.09633
		1449	--	724.5	1.09595
		1458	--	729	1.09555
		1467	--	733.5	1.09515
		1476	--	738	1.09474
		1485	--	742.5	1.09428
		1494	--	747	1.09385
		1503	--	751.5	1.09334
		1512	--	756	1.0928
		1521	--	760.5	1.09229
		1530	--	765	1.09188
		1539	--	769.5	1.09152
		1548	--	774	1.09128
		1557	--	778.5	1.0912
		1566	--	783	1.09097
		1575	--	787.5	1.09082
		1584	--	792	1.09068
		1593	--	796.5	1.09063
		1602	--	801	1.09065
		1611	--	805.5	1.09062
		1620	--	810	1.09065
		1629	--	814.5	1.09058
		1638	--	819	1.09063
		1647	--	823.5	1.09055
		1656	--	828	1.09056
		1665	--	832.5	1.09051
		1674	--	837	1.09054
		1683	--	841.5	1.09062
		1692	--	846	1.09082
		1701	--	850.5	1.09111
		1710	--	855	1.09126
		1719	--	859.5	1.09145
		1728	--	864	1.09124
		1737	--	868.5	1.09126
		1746	--	873	1.09099
		1755	--	877.5	1.09061
		1764	--	882	1.09007
		1773	--	886.5	1.08976
		1782	--	891	1.08963
		1791	--	895.5	1.08958
		1800	--	900	1.0895
		1809	--	904.5	1.08946
		1818	--	909	1.08932
		1827	--	913.5	1.08934
		1836	--	918	1.0893
		1845	--	922.5	1.08928
		1854	--	927	1.08882
		1863	--	931.5	1.08831
		1872	--	936	1.08819
		1881	--	940.5	1.08823
		1890	--	945	1.08822
		1899	--	949.5	1.08794
		1908	--	954	1.08798
		1917	--	958.5	1.08799
		1926	--	963	1.08801
		1935	--	967.5	1.08803
		1944	--	972	1.08805
		1953	--	976.5	1.08814
		1962	--	981	1.08829
		1971	--	985.5	1.0883
		1980	--	990	1.08837
		1989	--	994.5	1.08864
		1998	--	999	1.08902
		2007	--	1003.5	1.08955
		2016	--	1008	1.09038
		2025	--	1012.5	1.09118
		2034	--	1017	1.09199
		2043	--	1021.5	1.09273
		2052	--	1026	1.0934
		2061	--	1030.5	1.09401
		2070	--	1035	1.09431
		2079	--	1039.5	1.09465
		2088	--	1044	1.09504
		2097	--	1048.5	1.09539
		2106	--	1053	1.09576
		2115	--	1057.5	1.09613
		2124	--	1062	1.09634
		2133	--	1066.5	1.09643
		2142	--	1071	1.09674
		2151	--	1075.5	1.09697
		2160	--	1080	1.0973
		2169	--	1084.5	1.09755
		2178	--	1089	1.0979
		2187	--	1093.5	1.09817
		2196	--	1098	1.09844
		2205	--	1102.5	1.09856
		2214	--	1107	1.09878
		2223	--	1111.5	1.09896
		2232	--	1116	1.09905
		2241	--	1120.5	1.09904
		2250	--	1125	1.099
		2259	--	1129.5	1.09897
		2268	--	1134	1.09887
		2277	--	1138.5	1.09892
		2286	--	1143	1.09891
		2295	--	1147.5	1.09893
		2304	--	1152	1.09884
		2313	--	1156.5	1.09874
		2322	--	1161	1.09856
		2331	--	1165.5	1.0984
		2340	--	1170	1.09825
		2349	--	1174.5	1.09807
		2358	--	1179	1.09789
		2367	--	1183.5	1.09763
		2376	--	1188	1.09741
		2385	--	1192.5	1.09728
		2394	--	1197	1.09699
		2403	--	1201.5	1.09658
		2412	--	1206	1.0963
		2421	--	1210.5	1.09591
		2430	--	1215	1.0956
		2439	--	1219.5	1.09533
		2448	--	1224	1.09506
		2457	--	1228.5	1.09485
		2466	--	1233	1.09461
		2475	--	1237.5	1.09435
		2484	--	1242	1.09444
		2493	--	1246.5	1.09453
		2502	--	1251	1.0945
		2511	--	1255.5	1.0945
		2520	--	1260	1.09436
		2529	--	1264.5	1.09391
		2538	--	1269	1.09345
		2547	--	1273.5	1.093
		2556	--	1278	1.0924
		2565	--	1282.5	1.09188
		2574	--	1287	1.09131
		2583	--	1291.5	1.09094
		2592	--	1296	1.09056
		2601	--	1300.5	1.09041
		2610	--	1305	1.09032
		2619	--	1309.5	1.09034
		2628	--	1314	1.08991
		2637	--	1318.5	1.0902
		2646	--	1323	1.09027
		2655	--	1327.5	1.09007
		2664	--	1332	1.08974
		2673	--	1336.5	1.08943
		2682	--	1341	1.08918
		2691	--	1345.5	1.08882
		2700	--	1350	1.08856
		2709	--	1354.5	1.08827
		2718	--	1359	--
		2727	--	1363.5	--
		2736	--	1368	--
		2745	--	1372.5	--
		2754	--	1377	--
		2763	--	1381.5	--
		2772	--	1386	--
		2781	--	1390.5	--
		2790	--	1395	--
		2799	--	1399.5	--
		2808	--	1404	--
		2817	--	1408.5	--
		2826	--	1413	--
		2835	--	1417.5	--
		2844	--	1422	--
		2853	--	1426.5	--
		2862	--	1431	--
		2871	--	1435.5	--
		2880	--	1440	--
		2889	--	1444.5	--
		2898	--	1449	--
		2907		1453.5	--
		2916		1458	--
		2925		1462.5	--
		2934		1467	--
		2943		1471.5	--
		2952		1476	--
		2961		1480.5	--
		2970		1485	--
		2979		1489.5	--
		2988		1494	--
		2997		1498.5	--
		3006		1503	--
		3015		1507.5	--
		3024		1512	--
		3033		1516.5	--
		3042		1521	--
		3051		1525.5	--
		3060		1530	--
		3069		1534.5	--
		3078		1539	--
		3087		1543.5	--
		3096		1548
		3105		1552.5
		3114		1557
		3123		1561.5
		3132		1566
		3141		1570.5
		3150		1575
		3159		1579.5
		3168		1584
		3177		1588.5
		3186		1593
		3195		1597.5
		3204		1602
		3213		1606.5
		3222		1611
		3231		1615.5
		3240		1620
		3249		1624.5
		3258		1629
		3267		1633.5
		3276		1638
		3285		1642.5
		3294		1647
		3303		1651.5
		3312		1656
		3321		1660.5
		3330		1665
		3339		1669.5
		3348		1674
		3357		1678.5
		3366		1683
		3375		1687.5
		3384		1692
		3393		1696.5
		3402		1701
		3411		1705.5
		3420		1710
		3429		1714.5
		3438		1719
		3447		1723.5
		3456		1728
		3465		1732.5
		3474		1737
		3483		1741.5
		3492		1746
		3501		1750.5
		3510		1755
		3519		1759.5
		3528		1764
		3537		1768.5
		3546		1773
		3555		1777.5
		3564		1782
		3573		1786.5
		3582		1791
