# Supplementary material for: Low-temperature strain-free encapsulation for perovskite solar cells and modules passing multifaceted accelerated ageing tests
Source: Nat Commun. 2024 May 29;15:4552. doi: 10.1038/s41467-024-48877-y (PMC11137052; doi:10.1038/s41467-024-48877-y)
Supplement: Supplementary file 4 — Source Data [file 41467_2024_48877_MOESM4_ESM.zip › Source Data/Figure 3d.xls]

## Sheet: Sheet1
Voltage	Current density	Voltage	Current density	Voltage	Current density
V	mA cm\+(-2)	V	mA cm\+(-2)	V	mA cm\+(-2)
	Before encapsulation		After encaps. w/ PIB		aFTER 240 h-ISOS-D-1
-0.2	22.647	-0.2	22.331	-0.2	21.971
0	22.59	0	22.35	0	21.868
0.2	22.613	0.2	22.139	0.2	21.871
0.4	22.41	0.4	22.344	0.4	21.608
0.6	22.391	0.8	22.48	0.6	21.656
0.8	22.383	1.2	22.049	0.8	21.639
1	22.19	1.4	22.014	1	21.471
1.2	22.447	1.6	21.934	1.2	21.438
1.4	22.221	1.8	21.985	1.4	21.284
1.6	22.134	2	21.893	1.6	21.411
1.8	22.034	2.2	21.899	1.8	21.208
2	22.045	2.4	21.753	2	21.163
2.2	21.989	2.6	21.735	2.2	21.194
2.4	21.839	2.8	21.655	2.4	21.223
2.6	21.777	3	21.626	2.6	21.04
2.8	21.765	3.2	21.432	2.8	20.799
3	21.568	3.4	21.325	3	20.834
3.2	21.419	3.6	21.031	3.2	20.523
3.4	21.282	3.8	20.581	3.4	20.326
3.6	20.96	4	20.027	3.6	20.197
3.8	20.673	4.2	19.102	3.8	19.759
4	20.094	4.4	17.825	4	19.263
4.2	19.387	4.6	15.468	4.2	18.227
4.4	18.136	4.8	11.97	4.4	16.754
4.6	16.155	5	7.08	4.6	14.446
4.8	12.894	5.2	0.83364	4.8	10.964
5	8.32	5.4	-6.843	5	5.937
5.2	2.039	5.6	-15.567	5.2	-0.20927
5.4	-5.757	5.8	-25.173	5.4	-7.617
5.6	-14.817	6	-35.445	5.6	-16.038
5.8	-25.132			5.8	-25.289
6	-36.405			--	--
				--	--
