# Supplementary material for: Low-temperature strain-free encapsulation for perovskite solar cells and modules passing multifaceted accelerated ageing tests
Source: Nat Commun. 2024 May 29;15:4552. doi: 10.1038/s41467-024-48877-y (PMC11137052; doi:10.1038/s41467-024-48877-y)
Supplement: Supplementary file 4 — Source Data [file 41467_2024_48877_MOESM4_ESM.zip › Source Data/Figure 3d_PIBh-BN.xls]

## Sheet: Sheet1
Voltage	Current density	Voltage	Current density	Voltage	Current density
V	mA cm\+(-2)	V	mA cm\+(-2)	V	mA cm\+(-2)
	Before encapsulation		After encaps. w/ PIB:h-BN		After 240 h-ISOS-D-1
5.52	-10.207	5.415	-8.598	5.49	-9.772
5.32	-0.14935	5.215	-0.75066	5.29	-0.16288
5.12	7.232	5.015	5.532	5.09	6.859
4.9218	12.32	4.81467	10.557	4.8898	11.672
4.7218	15.576	4.61467	14.375	4.6898	14.658
4.5218	17.469	4.41467	17.015	4.4898	16.581
4.3218	18.774	4.21467	18.56	4.2898	18.072
4.1218	19.569	4.01467	19.854	4.0898	18.81
3.9218	20.149	3.81467	20.249	3.8898	19.523
3.7218	20.82	3.61467	20.939	3.6898	20.121
3.5218	20.883	3.41467	21.237	3.4898	20.44
3.3218	21.214	3.21467	21.212	3.2898	20.585
3.1218	21.516	3.01467	21.523	3.0898	20.918
2.9218	21.569	2.81467	21.614	2.8898	20.954
2.7218	21.753	2.61467	21.497	2.6898	21.074
2.5218	21.722	2.41467	21.742	2.4898	20.864
2.3218	21.789	2.21467	21.776	2.2898	21.225
2.1218	21.782	2.01467	21.643	2.0898	21.013
1.9218	21.865	1.81467	21.269	1.8898	21.293
1.7218	21.729	1.61467	21.62	1.6898	21.223
1.5218	21.94	1.41467	21.597	1.4898	21.227
1.3218	21.758	1.21467	21.667	1.2898	21.254
1.1218	21.826	1.01467	21.52	1.0898	21.305
0.9218	21.786	0.81467	21.583	0.8898	21.207
0.7218	21.902	0.61467	21.542	0.6898	21.314
0.5218	21.83	0.41467	21.369	0.4898	21.459
0.3218	21.796	0.21467	21.449	0.2898	21.502
0.1218	22.025	0.01467	21.454	0.0898	21.32
-0.0782	21.911	-0.18534	21.564	-0.1102	21.367
-0.2782	21.972	--	--	-0.3102	21.392
--	--	--	--	--	--
				--	--
				--	--
