# Supplementary material for: Low-temperature strain-free encapsulation for perovskite solar cells and modules passing multifaceted accelerated ageing tests
Source: Nat Commun. 2024 May 29;15:4552. doi: 10.1038/s41467-024-48877-y (PMC11137052; doi:10.1038/s41467-024-48877-y)
Supplement: Supplementary file 4 — Source Data [file 41467_2024_48877_MOESM4_ESM.zip › Source Data/Figure 3e FF.xls]

## Sheet: Sheet1
Time	FF	Time	FF	Time	FF
h	%	h	%	h	%
	w/o encapsulation		PIB		PIB:h-BN
0	74.16	0	66.51	0	69.322
120	52.721	120	65.755	120	68.043
240	53.475	240	69.588	240	67.992
360	46.524	360	67.731	360	68.21
480	45.173	480	68.163	480	68.237
600	36.28	600	64.926	600	63.665
		720	63.319	720	63.319
		840	61.638	840	62.032
		960	60.688	960	60.502
		1080	58.281	1080	62.999
		1200	59.864	1200	59.924
