# Supplementary material for: Low-temperature strain-free encapsulation for perovskite solar cells and modules passing multifaceted accelerated ageing tests
Source: Nat Commun. 2024 May 29;15:4552. doi: 10.1038/s41467-024-48877-y (PMC11137052; doi:10.1038/s41467-024-48877-y)
Supplement: Supplementary file 4 — Source Data [file 41467_2024_48877_MOESM4_ESM.zip › Source Data/Figure 3e Jsc.xls]

## Sheet: Sheet1
Time	Jsc	Time	Jsc	Time	Jsc
h	mA cm\+(-2)	h	mA cm\+(-2)	h	mA cm\+(-2)
	w/o encapsulation		PIB		PIB:h-BN
0	20.0855	0	22.261	0	19.3555
120	19.4725	120	21.914	120	19.388
240	18.4285	240	20.09	240	19.0335
360	16.394	360	20.701	360	19.02
480	9.4435	480	19.854	480	18.803
600	6.313	600	19.784	600	19.425
		720	19.482	720	19.4825
		840	20.52	840	19.391
		960	19.985	960	19.156
		1080	20.272	1080	18.348
		1200	19.496	1200	17.995
