# Supplementary material for: Low-temperature strain-free encapsulation for perovskite solar cells and modules passing multifaceted accelerated ageing tests
Source: Nat Commun. 2024 May 29;15:4552. doi: 10.1038/s41467-024-48877-y (PMC11137052; doi:10.1038/s41467-024-48877-y)
Supplement: Supplementary file 4 — Source Data [file 41467_2024_48877_MOESM4_ESM.zip › Source Data/Figure 3e PCE.xls]

## Sheet: Sheet1
Time	PCE	Time	PCE	Time	PCE
h	%	h	%	h	%
	w/o encapsulation		PIB		PIB:h-BN
0	15.055	0	15.41	0	14.501
120	10.55	120	15.07	120	14.384
240	9.598	240	14.83	240	13.896
360	7.987	360	14.698	360	13.924
480	4.243	480	14.257	480	13.615
600	2.204	600	13.814	600	13.191
		720	13.232	720	13.232
		840	13.147	840	12.998
		960	12.936	960	12.367
		1080	12.355	1080	11.985
		1200	11.878	1200	11.051
