# Supplementary material for: Low-temperature strain-free encapsulation for perovskite solar cells and modules passing multifaceted accelerated ageing tests
Source: Nat Commun. 2024 May 29;15:4552. doi: 10.1038/s41467-024-48877-y (PMC11137052; doi:10.1038/s41467-024-48877-y)
Supplement: Supplementary file 4 — Source Data [file 41467_2024_48877_MOESM4_ESM.zip › Source Data/Figure 3e Voc.xls]

## Sheet: Sheet1
Time	Voc	Time	Voc	Time	Voc
h	V	h	V	h	V
	w/o encapsulation		PIB		PIB:h-BN
0	5.053	0	5.21	0	5.404
120	5.139	120	5.23	120	5.452
240	4.87	240	5.35	240	5.369
360	5.236	360	5.24	360	5.367
480	4.973	480	5.267	480	5.306
600	4.81	600	5.377	600	5.333
		720	5.363	720	5.363
		840	5.197	840	5.403
		960	5.333	960	5.335
		1080	5.229	1080	5.184
		1200	5.089	1200	5.124
			--
