# Supplementary material for: Low-temperature strain-free encapsulation for perovskite solar cells and modules passing multifaceted accelerated ageing tests
Source: Nat Commun. 2024 May 29;15:4552. doi: 10.1038/s41467-024-48877-y (PMC11137052; doi:10.1038/s41467-024-48877-y)
Supplement: Supplementary file 4 — Source Data [file 41467_2024_48877_MOESM4_ESM.zip › Source Data/Figure 3f FF.xls]

## Sheet: Sheet1
Time	FF	Time	FF	Time	FF
h	%	h	%	h	%
	w/o encapsulation		PIB		PIB:h-BN
0	75.5599	0	75.37	0	75.0577
3	77.4974	4	77.9642	3	75.1163
6	76.3923	8	79.1127	6	75.2397
9	76.3786	12	79.8744	9	75.2152
12	73.0124	16	80.3842	12	74.4072
15	70.6696	20	81.074	15	74.4495
18	67.7215	24	81.0158	18	73.562
21	67.3321	28	81.173	21	74.2857
24	66.1015	32	81.3032	24	73.4856
27	66.8075	36	81.2736	27	73.4449
30	66.4116	40	81.0119	30	74.0772
33	65.8195	44	81.3025	33	73.5151
36	65.1797	48	80.9448	36	73.1837
39	64.1779	52	80.8893	39	73.2649
42	64.114	56	80.8996	42	72.9491
45	63.9049	60	80.7726	45	72.9755
48	63.538	64	81.4884	48	73.4739
51	62.7417	68	80.4132	51	74.0564
54	63.3627	72	80.4696	54	74.2004
57	61.6422	76	79.8909	57	74.37
60	63.9441	80	79.6719	60	74.2025
63	62.3188	84	79.3601	63	74.1059
66	62.7279	88	78.6505	66	73.8483
69	62.3911	92	78.8473	69	73.4933
72	63.011	96	78.39	72	73.4032
75	62.0004	100	78.7674	75	73.2499
78	62.0255	104	78.3412	78	73.3024
81	60.7747	108	78.7192	81	73.0814
84	60.2744	112	78.359	84	73.3081
87	60.4411	116	78.1529	87	73.2363
90	59.177	120	78.0622	90	73.5972
93	58.4324	124	77.5641	93	73.4676
96	60.4234	128	77.6935	96	73.5923
99	58.9986	132	77.2158	99	73.513
102	59.0328	136	77.4204	102	73.0571
105	60.245	140	76.9637	105	73.0742
108	58.3488	144	76.9703	108	73.2126
111	59.9635	148	77.1505	111	73.1924
114	56.3172	152	75.8879	114	73.0319
117	55.1052	156	77.2607	117	73.0101
120	54.0254	160	77.2769	120	73.1804
123	56.248	164	77.3692	123	73.3262
126	56.3451	168	76.9001	126	73.4314
129	56.7029	172	76.5399	129	73.5436
132	55.5703	176	77.2001	132	73.4427
135	54.9266	180	76.7356	135	73.3774
138	56.3103	184	76.2935	138	73.2548
141	59.149	188	76.148	141	73.2842
144	56.2456	192	76.2175	144	73.2532
147	56.0138	196	76.0387	147	73.2627
150	58.1329	200	76.3889	150	73.2803
153	56.6867	204	76.339	153	73.4416
156	55.8309	208	76.2272	156	73.4685
159	54.5128	212	76.4292	159	73.6121
162	53.5591	216	76.4469	162	73.7315
165	55.2156	220	75.2745	165	73.533
168	55.7845	224	75.1246	168	73.6626
171	56.6578	228	75.4894	171	73.1627
174	57.163	232	75.2951	174	72.7437
177	57.2602	236	75.9043	177	72.4454
180	57.0125	240	75.4998	180	72.8804
183	56.7297	244	75.1073	183	72.775
186	56.7194	248	75.4018	186	73.0551
189	57.5224	252	75.4148	189	72.5529
192	56.1061	256	75.513	192	72.896
195	54.694	260	75.5028	195	73.0383
198	55.0208	264	75.1234	198	73.182
201	56.7368	268	75.429	201	73.0297
204	57.2796	272	74.9602	204	73.0787
207	58.4719	276	74.9924	207	72.7962
210	57.2521	280	75.8728	210	72.6156
213	54.2557	284	75.401	213	72.5073
216	51.9282	288	75.056	216	73.0705
219	51.5055	292	75.3154	219	73.1043
222	51.4006	296	74.9672	222	73.1143
225	51.5823	300	75.1488	225	72.769
228	51.4685	304	75.4466	228	73.0293
231	51.8298	308	74.9847	231	73.2288
234	50.7903	312	74.7774	234	73.2682
237	49.3554	316	75.5092	237	73.2155
240	51.9365	320	75.0964	240	73.196
243	50.8177	324	75.2875	243	72.6873
246	50.9109	328	75.5186	246	72.7162
249	52.2151	332	74.9638	249	73.1177
252	53.1361	336	74.8014	252	72.1227
255	54.0323	340	75.0382	255	73.3402
258	54.1494	344	75.2106	258	73.2794
261	53.8814	348	75.3992	261	72.7333
264	53.2445	352	75.553	264	72.9074
267	53.5776	356	75.545	267	73.2356
270	53.3385	360	75.7076	270	73.4409
273	51.8677	364	75.7604	273	73.4841
276	51.813	368	75.6839	276	73.3655
279	52.3612	372	75.3523	279	73.5688
282	53.4368	376	75.4127	282	72.2502
285	55.8415	380	75.5251	285	73.056
288	55.6992	384	75.6361	288	73.3337
291	56.6817	388	75.751	291	73.3169
294	55.7826	392	75.9838	294	73.1338
297	55.4766	396	75.9271	297	72.6435
300	55.3364	400	76.0289	300	72.9983
303	54.3642	404	75.8279	303	73.4574
306	54.4234	408	75.7875	306	72.8682
309	54.4746	412	76.4047	309	72.7439
312	53.7979	416	75.881	312	73.8271
315	48.3098	420	75.2245	315	73.3127
318	49.9042	424	75.554	318	73.097
321	51.44	428	75.8241	321	74.2218
324	51.2417	432	75.6424	324	73.5824
327	52.0871	436	75.475	327	72.1635
330	53.4124	440	75.7826	330	73.3528
333	53.3067	444	75.8869	333	73.6198
336	53.1762	448	76.0683	336	73.72
339	53.7618	452	75.7419	339	73.8157
342	53.0757	456	76.5841	342	73.8633
345	52.9854	460	76.0703	345	73.7785
348	55.0189	464	76.0845	348	73.9361
351	52.7836	468	75.3532	351	73.9391
354	50.8764	472	75.543	354	73.5825
357	55.0814	476	75.2168	357	73.4185
360	53.7793	480	74.7227	360	72.8275
363	54.5644	484	75.3527	363	72.832
366	54.9006	488	75.4079	366	73.0492
369	54.3341	492	75.6224	369	72.8903
372	54.1838	496	75.4598	372	73.4411
375	54.5588	500	75.6397	375	73.3305
378	54.4273	504	75.0789	378	73.2713
381	54.5913	508	75.2547	381	73.0105
384	55.3922	512	75.1581	384	72.8929
387	54.2433	516	75.046	387	72.5349
390	55.4123	520	74.5568	390	72.4513
393	55.1254	524	75.3566	393	72.3775
396	56.0383	528	74.4535	396	72.2644
399	55.081	532	75.0369	399	72.5636
402	54.4049	536	75.403	402	72.8274
405	53.2435	540	75.4316	405	73.0926
408	54.6003	544	75.9085	408	72.6085
411	53.7139	548	75.2947	411	73.0823
414	52.9969	552	75.6127	414	72.9807
417	52.6093	556	75.4864	417	72.7155
420	51.3309	560	75.0244	420	73.0575
423	51.4971	564	74.3523	423	72.6516
426	53.2363	568	74.8902	426	71.548
429	53.8473	572	74.6708	429	72.4263
432	54.524	576	75.2641	432	73.3446
435	52.6193	580	74.9255	435	73.4736
438	53.167	584	75.1353	438	73.5379
441	54.0098	588	75.2213	441	74.0052
444	58.4714	592	75.5485	444	73.9095
447	55.197	596	75.3665	447	73.9531
450	44.4343	600	75.1354	450	74.3634
453	48.8111	604	74.5105	453	74.4778
456	54.5606	608	73.8922	456	73.9083
459	53.4167	612	74.5675	459	74.0862
462	52.2783	616	74.5688	462	74.2046
465	53.2626	620	74.2163	465	73.5125
468	51.8777	624	74.3921	468	73.4644
471	53.1817	628	74.6851	471	73.8981
474	53.6152	632	74.6134	474	73.7774
477	54.7872	636	75.2213	477	73.9888
480	54.8703	640	75.1445	480	74.3284
483	55.5141	644	74.6995	483	74.6544
486	54.1104	648	74.7508	486	74.6999
489	54.6899	652	74.5822	489	73.5555
492	53.4862	656	73.9286	492	73.4199
495	53.3458	660	74.2172	495	73.6253
498	52.8039	664	74.7806	498	73.4236
501	52.3296	668	74.9576	501	73.0317
504	52.7865	672	75.6516	504	72.8415
507	53.8517	676	75.1497	507	73.4499
510	52.202	680	75.1446	510	73.5277
513	51.6943	684	74.955	513	73.6348
516	51.8038	688	75.2032	516	73.9331
519	50.5932	692	75.0934	519	74.3609
522	51.4671	696	75.1723	522	74.782
525	52.0885	700	74.6617	525	74.4271
528	52.1212	704	74.9636	528	73.5903
531	51.9902	708	75.3754	531	72.8105
534	52.3396	712	75.2579	534	72.6558
537	51.6423	716	75.307	537	72.6571
540	51.7314	720	75.387	540	72.7803
543	52.0452	724	75.8772	543	72.644
546	50.9446	728	75.4916	546	72.9143
549	50.303	732	75.8191	549	73.3063
552	50.3287	736	75.6112	552	73.3127
555	50.1365	740	76.0075	555	73.26
558	48.8995	744	76.219	558	73.5199
561	48.9574	748	75.7176	561	73.417
564	49.54	752	75.7488	564	73.6603
567	49.9669	756	75.5224	567	73.3214
570	52.094	760	75.7147	570	73.2588
573	53.809	764	76.1662	573	72.9913
576	52.5055	768	75.8511	576	73.1892
579	51.9309	772	75.8977	579	73.4278
582	51.8343	776	76.3072	582	73.6189
585	51.0647	780	76.9933	585	73.9694
588	50.917	784	76.2536	588	74.1179
591	50.5171	788	76.0737	591	74.1674
594	48.9312	792	75.7411	594	74.4652
597	51.9207	796	77.1271	597	74.4125
600	51.8795	800	75.8956	600	74.2029
603	51.7252	804	76.4643	603	73.9501
606	51.7751	808	76.1885	606	73.9845
609	--	812	76.5812	609	74.0686
612	--	816	75.8786	612	73.9846
615	--	820	77.1467	615	74.1217
618	--	824	77.0874	618	74.2498
621	--	828	76.9302	621	74.2119
624	--	832	76.171	624	74.2835
627	--	836	76.6899	627	74.5786
630		840	76.4468	630	74.8283
633		844	75.7911	633	74.9973
636		848	75.6558	636	74.8092
639		852	75.6157	639	74.72
642		856	76.26	642	74.4527
645		860	76.124	645	74.4231
648		864	76.8256	648	74.3412
651		868	76.4319	651	74.676
654		872	76.4685	654	74.9597
657		876	77.0571	657	75.1715
660		880	77.0464	660	75.1918
663		884	77.2044	663	75.1754
666		888	75.8338	666	75.2438
669		892	75.0932	669	74.6673
672		896	75.097	672	74.1091
675		900	75.8107	675	74.4185
678		904	75.6326	678	73.4758
681		908	76.1125	681	73.0824
684		912	76.2498	684	73.2145
687		916	76.6502	687	73.592
690		920	76.326	690	74.0313
693		924	76.1527	693	74.4467
696		928	76.3908	696	74.7482
699		932	76.7733	699	74.4885
702		936	76.9287	702	74.9758
705		940	76.5013	705	74.2155
708		944	76.7818	708	74.1908
711		948	76.8321	711	73.7574
714		952	77.451	714	73.371
717		956	76.7878	717	73.4106
720		960	76.3671	720	73.8367
723		964	75.9677	723	74.2764
726		968	81.9497	726	74.5696
729		972	75.3564	729	74.7762
732		976	75.2707	732	74.8937
735		980	75.5704	735	75.1498
738		984	76.2759	738	75.0894
741		988	76.2773	741	74.2082
744		992	76.8615	744	74.1247
747		996	76.6458	747	73.919
750		1000	76.62	750	73.3215
753		1004	76.8491	753	73.5856
756		1008	76.1218	756	73.5768
759		1012	75.925	759	73.8758
762		1016	75.3953	762	74.2692
765		1020	75.4574	765	74.4704
768		1024	76.4357	768	74.7127
771		1028	75.288	771	74.618
774		1032	75.8108	774	74.4863
777		1036	75.8776	777	74.1504
780		1040	76.3586	780	74.1245
783		1044	76.7062	783	74.263
786		1048	76.4371	786	74.4096
789		1052	76.3333	789	74.6036
792		1056	75.1943	792	74.6935
795		1060	74.9755	795	74.8693
798		1064	73.8481	798	74.8541
801		1068	73.8741	801	74.5338
804		1072	74.6238	804	74.434
807		1076	74.8199	807	73.8865
810		1080	75.2126	810	73.9008
813		1084	75.524	813	74.5881
816		1088	75.7271	816	74.5404
819		1092	76.1826	819	74.7421
822		1096	75.8192	822	74.6641
825		1100	76.4356	825	74.8065
828		1104	75.4946	828	74.9143
831		1108	74.9723	831	74.8531
834		1112	75.2425	834	74.6001
837		1116	74.3392	837	74.6292
840		1120	74.8161	840	74.4269
843		1124	75.3237	843	74.6411
846		1128	75.6302	846	74.7687
849		1132	75.64	849	74.997
852		1136	75.479	852	75.2061
855		1140	75.862	855	75.3312
858		1144	75.5706	858	75.3499
861		1148	75.958	861	75.3974
864		1152	75.3576	864	75.5805
867		1156	75.4423	867	75.6848
870		1160	75.5444	870	75.4756
873		1164	75.3038	873	75.4026
876		1168	75.0042	876	75.5768
879		1172	75.0606	879	75.5076
882		1176	75.3787	882	75.5886
885		1180	75.7229	885	75.7496
888		1184	75.7346	888	75.6359
891		1188	75.8038	891	76.0193
894		1192	75.725	894	75.9972
897		1196	76.1205	897	76.0878
900		1200	74.9231	900	76.0332
903		1204	75.1747	903	75.6196
906		1208	75.0412	906	75.1898
909		1212	75.4052	909	74.929
912		1216	74.9723	912	74.5974
915		1220	75.5377	915	74.4886
918		1224	75.8635	918	74.6534
921		1228	75.7635	921	75.7965
924		1232	76.088	924	76.0412
927		1236	76.3872	927	76.3249
930		1240	76.2218	930	76.3677
933		1244	76.6262	933	76.4807
936		1248	75.9028	936	76.3463
939		1252	75.524	939	76.6052
942		1256	75.5143	942	75.8465
945		1260	74.3347	945	74.8767
948		1264	74.6055	948	73.9163
951		1268	75.3146	951	73.7667
954		1272	75.3744	954	74.7177
957		1276	75.7542	957	75.264
960		1280	75.8006	960	76.0002
963		1284	76.8883	963	76.3724
966		1288	75.673	966	76.4179
969		1292	76.7022	969	76.4887
972		1296	76.2445	972	76.1186
975		1300	74.1423	975	75.9825
978		1304	74.0224	978	75.1897
981		1308	74.8457	981	74.6776
984		1312	74.86	984	74.4371
987		1316	75.4796	987	73.9752
990		1320	75.3976	990	74.9654
993		1324	76.0385	993	75.2488
996		1328	76.5263	996	75.703
999		1332	76.3401	999	75.9014
1002		1336	76.4518	1002	75.972
1005		1340	75.5995	1005	76.0112
1008		1344	75.4389	1008	76.2043
1011		1348	74.9127	1011	75.3967
1014		1352	74.8672	1014	74.8722
1017		1356	75.2013	1017	74.5949
1020		1360	76.0737	1020	73.851
1023		1364	76.3293	1023	75.2415
1026		1368	76.5088	1026	75.5802
1029		1372	76.1784	1029	75.2075
1032		1376	75.9704	1032	75.9195
1035		1380	--	1035	76.2356
1038		1384	--	1038	76.2001
1041		1388	--	1041	76.3529
1044		1392	--	1044	76.357
1047		1396	--	1047	75.6617
1050		1400	--	1050	75.0328
1053		1404	--	1053	74.3766
1056		1408	--	1056	74.8835
1059		1412	--	1059	74.8036
1062		1416	--	1062	75.8349
1065		1420	--	1065	76.2936
1068		1424	--	1068	76.5748
1071		1428	--	1071	76.5967
1074		1432	--	1074	76.7384
1077		1436	--	1077	76.5131
1080		1440	--	1080	76.5334
1083		1444	--	1083	76.4754
1086		1448	--	1086	76.3212
1089		1452	--	1089	75.4754
1092		1456		1092	75.5239
1095		1460		1095	75.6249
1098		1464		1098	75.4546
1101		1468		1101	75.9986
1104		1472		1104	76.1102
1107		1476		1107	76.2225
1110		1480		1110	76.4742
1113		1484		1113	76.3569
1116		1488		1116	76.5357
1119		1492		1119	76.2026
1122		1496		1122	76.0019
1125		1500		1125	75.691
1128		1504		1128	75.7455
1131		1508		1131	75.7683
1134		1512		1134	75.813
1137		1516		1137	75.8382
1140		1520		1140	75.6559
1143		1524		1143	75.9952
1146		1528		1146	76.0502
1149		1532		1149	76.1912
1152		1536		1152	77.0937
1155		1540		1155	76.661
1158		1544		1158	76.1681
1161		1548		1161	75.9297
1164		1552		1164	75.8398
1167		1556		1167	76.5091
1170		1560		1170	76.7373
1173		1564		1173	76.9399
1176		1568		1176	77.1395
1179		1572		1179	77.3371
1182		1576		1182	77.6693
1185		1580		1185	77.5047
1188		1584		1188	77.4398
1191		1588		1191	77.3862
1194		1592		1194	76.6902
1197		1596		1197	76.5859
1200		1600		1200	75.754
1203		1604		1203	77.0333
1206		1608		1206	77.0798
1209		1612		1209	77.6007
1212		1616		1212	77.8108
1215		1620		1215	77.4965
1218		1624		1218	77.5829
1221		1628		1221	77.8962
1224		1632		1224	77.3696
1227		1636		1227	77.2982
1230		1640		1230	77.4007
1233		1644		1233	77.1492
1236		1648		1236	76.9527
1239		1652		1239	77.0286
1242		1656		1242	77.4112
1245		1660		1245	77.5526
1248		1664		1248	77.8291
1251		1668		1251	77.5933
1254		1672		1254	77.606
1257		1676		1257	77.6122
1260		1680		1260	76.8764
1263		1684		1263	76.8625
1266		1688		1266	76.5979
1269		1692		1269	76.5663
1272		1696		1272	76.5573
1275		1700		1275	76.923
1278		1704		1278	77.2945
1281		1708		1281	77.6293
1284		1712		1284	77.8633
1287		1716		1287	77.9545
1290		1720		1290	78.02
1293		1724		1293	78.1615
1296		1728		1296	77.0536
1299		1732		1299	77.0902
1302		1736		1302	76.9582
1305		1740		1305	76.9918
1308		1744		1308	77.2852
1311		1748		1311	77.4682
1314		1752		1314	78.0732
1317		1756		1317	78.4184
1320		1760		1320	78.5917
1323		1764		1323	78.7789
1326		1768		1326	78.8644
1329		1772		1329	79.0094
1332		1776		1332	78.7788
1335		1780		1335	78.3376
1338		1784		1338	77.934
1341		1788		1341	--
1344		1792		1344	--
1347		1796		1347	--
1350		1800		1350	--
1353		1804		1353	--
1356		1808		1356	--
1359		1812		1359	--
1362		1816		1362	--
1365		1820		1365	--
1368		1824		1368	--
1371		1828		1371	--
1374		1832		1374	--
1377		1836		1377	--
1380		1840		1380	--
1383		1844		1383	--
1386		1848		1386	--
1389		1852		1389	--
1392		1856		1392	--
1395		1860		1395	--
1398		1864		1398	--
1401		1868		1401	--
1404		1872		1404	--
1407		1876		1407	--
1410		1880		1410	--
1413		1884		1413	--
1416		1888		1416	--
1419		1892		1419	--
1422		1896		1422	--
1425		1900		1425	--
1428		1904		1428	--
1431		1908		1431	--
1434		1912		1434	--
1437		1916		1437	--
1440		1920		1440	--
1443		1924		1443	--
1446		1928		1446	--
1449		1932		1449	--
1452		1936		1452	--
1455		1940		1455	--
1458		1944		1458	--
1461		1948		1461	--
1464		1952		1464	--
1467		1956		1467	--
1470		1960		1470	--
1473		1964		1473	--
1476		1968		1476	--
1479		1972		1479	--
1482		1976		1482	--
1485		1980		1485	--
1488		1984		1488	--
1491		1988		1491	--
1494		1992		1494	--
1497		1996		1497	--
1500		2000		1500	--
1503		2004		1503	--
1506		2008		1506	--
1509		2012		1509	--
1512		2016		1512	--
1515		2020		1515	--
1518		2024		1518	--
1521		2028		1521	--
1524		2032		1524	--
1527		2036		1527	--
1530		2040		1530	--
1533		2044		1533	--
1536		2048		1536	--
1539		2052		1539	--
1542		2056		1542	--
1545		2060		1545	--
1548		2064		1548	--
1551		2068		1551	--
1554		2072		1554	--
1557		2076		1557	--
1560		2080		1560	--
1563		2084		1563	--
1566		2088		1566	--
1569		2092		1569	--
1572		2096		1572	--
1575		2100		1575	--
1578		2104		1578	--
1581		2108		1581	--
1584		2112		1584	--
1587		2116		1587	--
1590		2120		1590	--
1593		2124		1593	--
1596		2128		1596	--
1599		2132		1599	--
1602		2136		1602	--
1605		2140		1605	--
1608		2144		1608	--
1611		2148		1611	--
1614		2152		1614	--
1617		2156		1617	--
1620		2160		1620	--
1623		2164		1623	--
1626		2168		1626	--
1629		2172		1629	--
1632		2176		1632	--
1635		2180		1635	--
1638		2184		1638	--
1641		2188		1641	--
1644		2192		1644	--
1647		2196		1647	--
1650		2200		1650	--
1653		2204		1653	--
1656		2208		1656	--
1659		2212		1659	--
1662		2216		1662	--
1665		2220		1665	--
1668		2224		1668	--
1671		2228		1671	--
1674		2232		1674	--
1677		2236		1677	--
1680		2240		1680	--
1683		2244		1683	--
1686		2248		1686	--
1689		2252		1689	--
1692		2256		1692	--
1695		2260		1695	--
1698		2264		1698	--
1701		2268		1701	--
1704		2272		1704	--
1707		2276		1707	--
1710		2280		1710	--
1713		2284		1713	--
1716		2288		1716	--
1719		2292		1719	--
1722		2296		1722	--
1725		2300		1725	--
1728		2304		1728	--
1731		2308		1731	--
1734		2312		1734	--
1737		2316		1737	--
1740		2320		1740	--
1743		2324		1743	--
1746		2328		1746	--
1749		2332		1749	--
1752		2336		1752	--
1755		2340		1755	--
