# Supplementary material for: Low-temperature strain-free encapsulation for perovskite solar cells and modules passing multifaceted accelerated ageing tests
Source: Nat Commun. 2024 May 29;15:4552. doi: 10.1038/s41467-024-48877-y (PMC11137052; doi:10.1038/s41467-024-48877-y)
Supplement: Supplementary file 4 — Source Data [file 41467_2024_48877_MOESM4_ESM.zip › Source Data/Figure 3f Jsc.xls]

## Sheet: Sheet1
Time	Jsc	Time	Jsc	Time	Jsc
h	mA cm\+(-2)	h	mA cm\+(-2)	h	mA cm\+(-2)
	w/o encapsulation		PIB		PIB:h-BN
0	20.06	0	20.27	0	20.66
3	16.8572	4	20.2641	3	20.1126
6	14.7073	8	20.3024	6	20.1199
9	13.4115	12	20.3211	9	20.0851
12	12.1312	16	20.3437	12	20.0816
15	11.0484	20	20.404	15	20.0534
18	10.3549	24	20.431	18	19.9931
21	9.04786	28	20.4586	21	19.9846
24	9.00344	32	20.4904	24	20.0204
27	8.63946	36	20.3713	27	20.0239
30	8.20939	40	20.4877	30	20.0093
33	7.81316	44	20.4661	33	19.9947
36	7.73853	48	20.3224	36	19.9922
39	7.41418	52	20.3715	39	19.9751
42	7.08432	56	20.3277	42	20.2154
45	6.86115	60	20.2897	45	20.2038
48	6.70314	64	20.3006	48	20.1875
51	6.61338	68	20.3416	51	20.1613
54	6.48139	72	20.394	54	20.1467
57	6.18818	76	20.3685	57	20.0926
60	7.14773	80	20.3993	60	20.1248
63	6.231	84	20.4311	63	20.1054
66	6.42851	88	20.3462	66	20.098
69	6.16596	92	20.3767	69	20.0944
72	6.18446	96	20.293	72	20.0865
75	6.37505	100	20.2767	75	20.0719
78	6.51507	104	20.1847	78	20.0497
81	6.61422	108	20.2586	81	19.9984
84	6.55486	112	20.04	84	20.0234
87	6.5153	116	20.1628	87	20.0048
90	6.28578	120	20.2014	90	19.9911
93	6.28283	124	20.3777	93	19.9694
96	6.49389	128	20.2318	96	19.9533
99	6.01226	132	20.1938	99	19.9427
102	6.24499	136	20.1934	102	19.5631
105	6.21099	140	20.1906	105	19.919
108	5.92256	144	19.9999	108	19.6367
111	5.39664	148	19.9407	111	19.8431
114	5.89809	152	19.4399	114	19.8768
117	5.91934	156	19.6791	117	19.8668
120	5.14647	160	19.6567	120	19.8615
123	5.85705	164	19.9315	123	19.8533
126	5.8378	168	20.0158	126	19.8332
129	5.94115	172	19.9663	129	19.8479
132	5.71455	176	19.9495	132	19.8419
135	5.69484	180	19.9407	135	19.7955
138	5.53699	184	19.9129	138	19.6334
141	5.77875	188	19.901	141	19.7747
144	5.85667	192	19.8241	144	19.7759
147	6.03169	196	19.787	147	19.8117
150	6.31352	200	19.8363	150	19.8135
153	6.37829	204	19.8131	153	19.8083
156	6.23932	208	19.7853	156	19.7803
159	6.05694	212	19.8115	159	19.7598
162	5.97254	216	19.8946	162	19.7626
165	6.06174	220	19.8566	165	19.8065
168	5.91518	224	19.8893	168	19.8175
171	5.71805	228	19.879	171	19.7567
174	5.67275	232	19.7964	174	19.7921
177	5.88982	236	19.808	177	19.7274
180	5.97954	240	19.6398	180	19.5915
183	5.92189	244	19.5982	183	19.5668
186	5.9478	248	19.545	186	19.6096
189	5.98024	252	19.6441	189	19.6112
192	5.86295	256	19.6413	192	19.5735
195	5.62952	260	19.7158	195	19.6078
198	5.55198	264	19.6586	198	19.6309
201	5.64386	268	19.6931	201	19.6514
204	5.61193	272	19.6706	204	19.6544
207	5.57846	276	19.6561	207	19.6264
210	6.31046	280	19.6197	210	19.6039
213	5.85051	284	19.6492	213	19.5444
216	5.7015	288	19.6109	216	19.4846
219	5.7262	292	19.5541	219	19.4562
222	5.7114	296	19.4935	222	19.4625
225	5.49029	300	19.4562	225	19.4587
228	5.27657	304	19.44	228	19.4987
231	5.16596	308	19.4954	231	19.2847
234	5.33017	312	19.4952	234	19.5039
237	4.58706	316	19.485	237	19.4796
240	5.14769	320	19.4772	240	19.4511
243	4.84995	324	19.4978	243	19.4287
246	4.63986	328	19.4655	246	19.3934
249	5.09574	332	19.4304	249	19.378
252	5.13087	336	19.4505	252	19.3414
255	5.2319	340	19.3641	255	19.3312
258	5.29595	344	19.4401	258	19.3184
261	5.18117	348	19.369	261	19.3078
264	5.0055	352	19.3756	264	19.2995
267	4.99769	356	19.3473	267	19.2785
270	4.98285	360	19.3612	270	19.2544
273	4.61879	364	19.3452	273	19.3095
276	5.44115	368	19.35	276	19.2825
279	4.64913	372	19.3369	279	19.2635
282	4.30799	376	19.3225	282	19.2422
285	4.63273	380	19.2226	285	19.2193
288	5.01766	384	19.1542	288	19.1931
291	5.15036	388	19.1524	291	19.184
294	5.17895	392	19.2477	294	19.1668
297	5.20671	396	19.2223	297	19.1597
300	5.09697	400	19.1107	300	19.152
303	4.84977	404	19.2017	303	19.1249
306	4.94545	408	19.1895	306	19.1055
309	5.79696	412	19.197	309	19.0883
312	5.01283	416	19.2057	312	19.0731
315	4.00632	420	19.1957	315	19.0512
318	4.11279	424	19.1949	318	19.036
321	4.5906	428	19.1399	321	19.01
324	4.13554	432	19.0737	324	18.9859
327	4.25597	436	19.0644	327	19.0014
330	4.60107	440	18.9749	330	19.0424
333	4.72026	444	18.9517	333	19.1288
336	4.65078	448	18.9297	336	19.102
339	4.63786	452	19.0539	339	19.1176
342	4.62142	456	19.0344	342	19.0548
345	5.64487	460	19.0375	345	19.0196
348	5.27255	464	19.0126	348	18.993
351	4.29049	468	19.0392	351	18.966
354	3.97013	472	19.008	354	18.9335
357	4.66897	476	18.9282	357	18.9118
360	4.00536	480	18.9291	360	18.8547
363	4.31095	484	18.8785	363	18.8632
366	4.44276	488	18.8085	366	18.8548
369	4.47557	492	18.8802	369	18.8787
372	4.49716	496	18.761	372	18.8894
375	4.46801	500	18.8304	375	18.8893
378	4.46978	504	18.8764	378	18.8209
381	4.43826	508	18.8802	381	18.7898
384	4.31658	512	18.8747	384	18.7589
387	4.12915	516	18.8476	387	18.7363
390	4.25162	520	18.8426	390	18.7052
393	4.12197	524	18.7588	393	18.6763
396	4.50694	528	18.2865	396	18.6783
399	5.12123	532	18.2884	399	18.6704
402	4.85857	536	18.207	402	18.6817
405	4.66387	540	18.1715	405	18.6725
408	4.71821	544	18.1771	408	18.6633
411	4.27271	548	18.2394	411	18.727
414	4.25909	552	18.2402	414	18.6594
417	3.96749	556	18.2333	417	18.6186
420	3.7543	560	18.2184	420	18.5869
423	3.63853	564	18.2258	423	18.5591
426	3.79521	568	18.2465	426	18.5289
429	3.97235	572	18.118	429	18.51
432	4.10513	576	17.8936	432	18.5064
435	4.00006	580	18.1844	435	18.5115
438	4.06633	584	18.2573	438	18.5348
441	4.06587	588	18.1122	441	18.505
444	4.42945	592	18.226	444	18.493
447	4.19079	596	18.2532	447	18.484
450	3.2114	600	18.2402	450	18.4116
453	3.49195	604	18.2884	453	18.3894
456	3.41331	608	18.2579	456	18.4611
459	3.21236	612	18.223	459	18.405
462	3.79713	616	18.2517	462	18.3978
465	3.96463	620	18.102	465	18.4056
468	3.64043	624	18.0811	468	18.4091
471	3.89455	628	17.9996	471	18.3114
474	4.17252	632	18.0129	474	18.2876
477	4.13142	636	17.9389	477	18.2431
480	3.99795	640	17.9319	480	18.3048
483	4.27336	644	17.9433	483	18.2866
486	4.06511	648	18.0498	486	18.3738
489	4.04771	652	18.0509	489	18.3592
492	4.01646	656	18.0732	492	18.343
495	4.09025	660	18.0297	495	18.3158
498	4.40226	664	18.0366	498	18.3004
501	3.94464	668	17.9797	501	18.2816
504	3.70685	672	17.9581	504	18.2756
507	4.03557	676	17.9906	507	18.2664
510	3.97217	680	17.9639	510	18.2621
513	3.85728	684	17.9111	513	18.312
516	3.84979	688	17.9426	516	18.3292
519	3.78168	692	17.9431	519	18.2002
522	3.6121	696	17.9913	522	18.0734
525	3.5049	700	17.9669	525	18.0232
528	3.41859	704	17.9088	528	18.0062
531	3.66983	708	17.8926	531	17.9358
534	3.58602	712	17.8755	534	17.9019
537	3.56272	716	17.879	537	17.8766
540	3.68022	720	17.8365	540	17.8479
543	3.76021	724	17.8059	543	17.8425
546	3.69722	728	17.7675	546	17.8328
549	3.59806	732	17.8123	549	17.8367
552	3.55049	736	17.778	552	17.8612
555	3.45965	740	17.7787	555	17.8368
558	3.16295	744	17.7934	558	17.7932
561	3.10951	748	17.7367	561	17.834
564	3.03637	752	17.7586	564	17.7632
567	3.18757	756	17.6954	567	17.7686
570	3.39673	760	17.6467	570	17.7006
573	3.51412	764	17.6371	573	17.6546
576	3.61746	768	17.1684	576	17.6903
579	3.64841	772	17.4528	579	17.6015
582	3.59034	776	17.4764	582	17.5858
585	3.55965	780	17.5117	585	17.5052
588	3.51999	784	17.4987	588	17.5026
591	3.46843	788	17.5558	591	17.5036
594	3.04038	792	17.5022	594	17.4771
597	3.39906	796	17.4909	597	17.4525
600	3.40018	800	17.4667	600	17.4457
603	3.33439	804	17.3151	603	17.4266
606	3.20443	808	17.3363	606	17.4182
609	--	812	17.356	609	17.3795
612	--	816	17.3299	612	17.4143
615	--	820	17.4258	615	17.4016
618	--	824	17.1943	618	17.3636
621	--	828	17.2264	621	17.4208
624	--	832	17.2166	624	17.4121
627	--	836	17.1714	627	17.6418
630		840	17.1886	630	17.6471
633		844	17.1595	633	17.6341
636		848	17.1793	636	17.6221
639		852	17.0175	639	17.5639
642		856	16.8629	642	17.5458
645		860	17.2923	645	17.4782
648		864	17.2559	648	17.5312
651		868	17.2468	651	17.5324
654		872	17.2381	654	17.5373
657		876	17.2383	657	17.565
660		880	17.1745	660	17.6258
663		884	17.2096	663	17.6066
666		888	17.2372	666	17.5878
669		892	17.2101	669	17.5795
672		896	17.2795	672	17.5322
675		900	17.1591	675	17.497
678		904	16.3563	678	17.4599
681		908	16.4109	681	17.4334
684		912	16.3901	684	17.4584
687		916	16.3828	687	17.4887
690		920	16.3901	690	17.4965
693		924	16.4204	693	17.515
696		928	16.3782	696	17.5523
699		932	16.2831	699	17.5415
702		936	16.2686	702	17.5262
705		940	14.7171	705	17.4993
708		944	16.2318	708	17.4774
711		948	16.2036	711	17.4617
714		952	16.2935	714	17.4513
717		956	16.2805	717	17.4475
720		960	16.3143	720	17.4072
723		964	16.2527	723	17.4627
726		968	16.276	726	17.452
729		972	16.2715	729	17.4642
732		976	16.209	732	17.4437
735		980	16.2092	735	17.3697
738		984	16.1777	738	17.3464
741		988	16.1008	741	17.3348
744		992	16.0864	744	17.3125
747		996	15.7645	747	17.2939
750		1000	15.8319	750	17.2766
753		1004	15.8176	753	17.2531
756		1008	15.8976	756	17.2363
759		1012	15.8576	759	17.2312
762		1016	15.8652	762	17.2252
765		1020	15.8374	765	17.2221
768		1024	15.7483	768	17.2117
771		1028	16.034	771	17.1939
774		1032	15.9296	774	17.1783
777		1036	16.067	777	17.1841
780		1040	15.992	780	17.1573
783		1044	15.9609	783	17.1467
786		1048	16.0246	786	17.133
789		1052	16.0425	789	17.1182
792		1056	16.0366	792	17.109
795		1060	16.0389	795	17.1066
798		1064	16.018	798	17.1052
801		1068	16.0269	801	17.1036
804		1072	15.89	804	17.094
807		1076	15.8742	807	17.0788
810		1080	15.8629	810	17.0643
813		1084	15.8039	813	17.0465
816		1088	15.8234	816	17.0358
819		1092	15.7694	819	17.0178
822		1096	15.7727	822	17.0021
825		1100	15.7945	825	16.9936
828		1104	15.7652	828	17.0665
831		1108	15.8202	831	16.5579
834		1112	15.7605	834	17.0719
837		1116	15.772	837	17.1069
840		1120	15.7594	840	17.1575
843		1124	15.726	843	17.1066
846		1128	15.7104	846	17.0728
849		1132	15.6581	849	17.0485
852		1136	15.6896	852	17.0213
855		1140	15.6947	855	16.9967
858		1144	15.6947	858	16.9533
861		1148	15.6447	861	16.971
864		1152	15.6159	864	16.9639
867		1156	15.6493	867	17.0103
870		1160	15.6053	870	17.0413
873		1164	15.5471	873	17.0669
876		1168	15.5589	876	17.0327
879		1172	15.482	879	17.0114
882		1176	15.5538	882	16.9792
885		1180	15.5634	885	16.9902
888		1184	15.5265	888	16.9665
891		1188	15.566	891	16.9365
894		1192	15.5298	894	16.9272
897		1196	15.4843	897	16.9189
900		1200	15.5136	900	16.9062
903		1204	15.5174	903	16.9329
906		1208	15.4727	906	16.9391
909		1212	15.4746	909	16.9589
912		1216	15.3852	912	16.9562
915		1220	15.3966	915	16.9522
918		1224	15.3187	918	16.9389
921		1228	15.2989	921	16.9151
924		1232	15.26	924	16.8928
927		1236	15.3001	927	16.8759
930		1240	15.3553	930	16.854
933		1244	15.3727	933	16.8684
936		1248	15.3353	936	16.8636
939		1252	15.324	939	17.0885
942		1256	15.3079	942	17.0664
945		1260	15.2517	945	17.044
948		1264	15.2159	948	17.0324
951		1268	15.1882	951	17.0013
954		1272	15.1636	954	16.9935
957		1276	15.2137	957	16.9849
960		1280	15.2356	960	16.9862
963		1284	15.2833	963	17.0105
966		1288	15.2666	966	17.1768
969		1292	15.2536	969	17.1253
972		1296	15.2151	972	17.0365
975		1300	15.1951	975	17.0096
978		1304	15.1562	978	16.9966
981		1308	15.1596	981	16.9821
984		1312	15.1524	984	16.9661
987		1316	15.1162	987	16.9468
990		1320	13.9386	990	17.0484
993		1324	14.9661	993	17.0457
996		1328	15.0181	996	17.032
999		1332		999	17.0333
1002		1336		1002	17.0316
1005		1340		1005	17.0146
1008		1344		1008	16.9997
1011		1348		1011	16.9875
1014		1352		1014	16.976
1017		1356		1017	16.9566
1020		1360		1020	16.9425
1023		1364		1023	16.9302
1026		1368		1026	16.9193
1029		1372		1029	16.9173
1032		1376		1032	16.8991
1035		1380		1035	16.9013
1038		1384		1038	16.8903
1041		1388		1041	16.8708
1044		1392		1044	16.8631
1047		1396		1047	16.8478
1050		1400		1050	16.8317
1053		1404		1053	16.8163
1056		1408		1056	16.8042
1059		1412		1059	16.797
1062		1416		1062	16.7754
1065		1420		1065	16.4147
1068		1424		1068	16.7652
1071		1428		1071	16.7774
1074		1432		1074	16.765
1077		1436		1077	16.7239
1080		1440		1080	16.7032
1083		1444		1083	16.6926
1086		1448		1086	16.6728
1089		1452		1089	16.6554
1092		1456		1092	16.6327
1095		1460		1095	16.617
1098		1464		1098	16.6282
1101		1468		1101	16.6412
1104		1472		1104	16.7024
1107		1476		1107	16.6314
1110		1480		1110	16.6477
1113		1484		1113	16.6528
1116		1488		1116	16.6318
1119		1492		1119	16.6101
1122		1496		1122	16.5941
1125		1500		1125	16.5799
1128		1504		1128	16.5518
1131		1508		1131	16.531
1134		1512		1134	16.6038
1137		1516		1137	16.6165
1140		1520		1140	16.6153
1143		1524		1143	16.6888
1146		1528		1146	16.6495
1149		1532		1149	16.6393
1152		1536		1152	16.6083
1155		1540		1155	16.5878
1158		1544		1158	16.5642
1161		1548		1161	16.5488
1164		1552		1164	16.4882
1167		1556		1167	16.4924
1170		1560		1170	16.5302
1173		1564		1173	16.5325
1176		1568		1176	16.5773
1179		1572		1179	16.536
1182		1576		1182	16.5178
1185		1580		1185	16.564
1188		1584		1188	16.5295
1191		1588		1191	16.4979
1194		1592		1194	16.501
1197		1596		1197	16.4645
1200		1600		1200	16.4426
1203		1604		1203	16.4131
1206		1608		1206	16.4092
1209		1612		1209	16.4611
1212		1616		1212	16.4636
1215		1620		1215	16.4769
1218		1624		1218	16.4715
1221		1628		1221	16.4424
1224		1632		1224	16.4262
1227		1636		1227	16.4088
1230		1640		1230	16.3799
1233		1644		1233	16.3694
1236		1648		1236	16.3586
1239		1652		1239	16.358
1242		1656		1242	16.3552
1245		1660		1245	16.3513
1248		1664		1248	16.3524
1251		1668		1251	16.3099
1254		1672		1254	16.3633
1257		1676		1257	16.337
1260		1680		1260	16.3334
1263		1684		1263	16.321
1266		1688		1266	16.3115
1269		1692		1269	16.2915
1272		1696		1272	16.2886
1275		1700		1275	16.2783
1278		1704		1278	16.2853
1281		1708		1281	16.2772
1284		1712		1284	16.2857
1287		1716		1287	16.284
1290		1720		1290	16.2739
1293		1724		1293	16.2654
1296		1728		1296	16.2706
1299		1732		1299	16.267
1302		1736		1302	16.2522
1305		1740		1305	16.2267
1308		1744		1308	16.1946
1311		1748		1311	16.2001
1314		1752		1314	16.1967
1317		1756		1317	16.1835
1320		1760		1320	16.1662
1323		1764		1323	16.1974
1326		1768		1326	16.1789
1329		1772		1329	16.1606
1332		1776		1332	16.1444
1335		1780		1335	16.1236
1338		1784		1338	16.1066
1341		1788		1341	16.0879
1344		1792		1344	16.0629
1347		1796		1347	16.0563
1350		1800		1350	16.0239
1353		1804		1353	16.0082
1356		1808		1356	16.0373
1359		1812		1359	16.0092
1362		1816		1362	16.0579
1365		1820		1365	16.0513
1368		1824		1368	16.0328
1371		1828		1371	16.01
1374		1832		1374	16.0025
1377		1836		1377	15.9866
1380		1840		1380	15.9511
1383		1844		1383	15.9421
1386		1848		1386	15.9096
1389		1852		1389	15.9386
1392		1856		1392	15.9558
1395		1860		1395	15.9537
1398		1864		1398	15.9605
1401		1868		1401	15.942
1404		1872		1404	15.9237
1407		1876		1407	15.9162
1410		1880		1410	15.9151
1413		1884		1413	15.8977
1416		1888		1416	15.8818
1419		1892		1419	15.9126
1422		1896		1422	15.9236
1425		1900		1425	15.9679
1428		1904		1428	15.9916
1431		1908		1431	15.9922
1434		1912		1434	15.9789
1437		1916		1437	15.9363
1440		1920		1440	15.9312
1443		1924		1443	15.9177
1446		1928		1446	15.9038
1449		1932		1449	15.8758
1452		1936		1452	15.8842
1455		1940		1455	15.8789
1458		1944		1458	15.8825
1461		1948		1461	15.8987
1464		1952		1464	15.8727
1467		1956		1467	15.8862
1470		1960		1470	15.8647
1473		1964		1473	15.8473
1476		1968		1476	15.8273
1479		1972		1479	15.8035
1482		1976		1482	15.7791
1485		1980		1485	15.7656
1488		1984		1488	15.7623
1491		1988		1491	15.7541
1494		1992		1494	15.7613
1497		1996		1497	--
1500		2000		1500	--
1503		2004		1503	--
1506		2008		1506	--
1509		2012		1509	--
1512		2016		1512	--
1515		2020		1515	--
1518		2024		1518	--
1521		2028		1521	--
1524		2032		1524	--
1527		2036		1527	--
1530		2040		1530	--
1533		2044		1533	--
1536		2048		1536	--
1539		2052		1539	--
1542		2056		1542	--
1545		2060		1545	--
1548		2064		1548	--
1551		2068		1551	--
1554		2072		1554	--
1557		2076		1557	--
1560		2080		1560	--
1563		2084		1563	--
1566		2088		1566	--
1569		2092		1569	--
1572		2096		1572	--
1575		2100		1575	--
1578		2104		1578	--
1581		2108		1581	--
1584		2112		1584	--
1587		2116		1587	--
1590		2120		1590	--
1593		2124		1593	--
1596		2128		1596	--
1599		2132		1599	--
1602		2136		1602	--
1605		2140		1605	--
1608		2144		1608	--
1611		2148		1611	--
1614		2152		1614	--
1617		2156		1617	--
1620		2160		1620	--
1623		2164		1623	--
1626		2168		1626	--
1629		2172		1629	--
1632		2176		1632	--
1635		2180		1635	--
1638		2184		1638	--
1641		2188		1641	--
1644		2192		1644	--
1647		2196		1647	--
1650		2200		1650	--
1653		2204		1653	--
1656		2208		1656	--
1659		2212		1659	--
1662		2216		1662	--
1665		2220		1665	--
1668		2224		1668	--
1671		2228		1671	--
1674		2232		1674	--
1677		2236		1677	--
1680		2240		1680	--
1683		2244		1683	--
1686		2248		1686	--
1689		2252		1689	--
1692		2256		1692	--
1695		2260		1695	--
1698		2264		1698	--
1701		2268		1701	--
1704		2272		1704	--
1707		2276		1707	--
1710		2280		1710	--
1713		2284		1713	--
1716		2288		1716	--
1719		2292		1719	--
1722		2296		1722	--
1725		2300		1725	--
1728		2304		1728	--
1731		2308		1731	--
1734		2312		1734	--
1737		2316		1737	--
1740		2320		1740	--
1743		2324		1743	--
1746		2328		1746	--
1749		2332		1749	--
1752		2336		1752	--
1755		2340		1755	--
