# Supplementary material for: Low-temperature strain-free encapsulation for perovskite solar cells and modules passing multifaceted accelerated ageing tests
Source: Nat Commun. 2024 May 29;15:4552. doi: 10.1038/s41467-024-48877-y (PMC11137052; doi:10.1038/s41467-024-48877-y)
Supplement: Supplementary file 4 — Source Data [file 41467_2024_48877_MOESM4_ESM.zip › Source Data/Figure 3f PCE.xls]

## Sheet: Sheet1
Time	PCE	Time	PCE	Time	PCE
h	%	h	%	h	%
	w/o encapsulation		PIB		PIB:h-BN
0	16.1982	0	15.93	0	16.18
3	12.7447	4	15.961	3	16.3838
6	10.7681	8	15.9858	6	16.2223
9	9.72466	12	16.0035	9	16.36
12	8.24158	16	16.066	12	16.3479
15	7.17434	20	15.9855	15	16.2164
18	6.34173	24	15.9519	18	16.2251
21	5.38074	28	15.6728	21	16.311
24	5.20984	32	15.6359	24	16.2787
27	5.0243	36	15.5159	27	16.2263
30	4.65005	40	15.3246	30	16.2013
33	4.2715	44	15.3952	33	16.1824
36	4.08548	48	15.3566	36	16.1518
39	3.73544	52	15.5092	39	16.4216
42	3.45335	56	15.4384	42	16.4116
45	3.32257	60	15.5612	45	16.3965
48	3.13096	64	15.5223	48	16.4118
51	3.03343	68	15.428	51	16.4365
54	2.99957	72	15.4321	54	16.2706
57	2.69879	76	15.2401	57	16.3472
60	3.45528	80	15.2357	60	16.3263
63	2.65935	84	15.0631	63	16.3134
66	2.86303	88	15.1872	66	16.3034
69	2.63464	92	14.9168	69	16.2884
72	2.76485	96	15.0244	72	16.2947
75	2.80148	100	15.0757	75	16.2839
78	2.76744	104	14.9922	78	16.127
81	2.7527	108	15.1846	81	16.253
84	2.7049	112	15.1742	84	16.1975
87	2.69672	116	15.2035	87	16.2454
90	2.5365	120	15.1131	90	16.1919
93	2.50155	124	14.9082	93	16.0795
96	2.68721	128	14.8782	96	16.132
99	2.41648	132	14.3955	99	15.7916
102	2.52251	136	14.4711	102	16.1685
105	2.56239	140	14.4187	105	15.9279
108	2.52045	144	14.6522	108	15.9494
111	2.28761	148	14.7005	111	16.0933
114	2.17412	152	14.7475	114	16.0756
117	2.13837	156	14.741	117	16.1262
120	1.96469	160	14.7241	120	16.0843
123	2.09018	164	14.747	123	16.1158
126	2.1536	168	14.7309	126	15.998
129	2.21264	172	14.412	129	15.9671
132	2.08183	176	14.3296	132	15.9766
135	2.05272	180	14.4576	135	15.7455
138	2.05617	184	14.4258	138	15.9537
141	2.25479	188	14.5456	141	15.8744
144	2.17305	192	14.4912	144	15.8643
147	2.31346	196	14.4833	147	15.9271
150	2.69118	200	14.5185	150	15.9368
153	2.56695	204	14.5639	153	15.9273
156	2.38539	208	14.5735	156	15.9327
159	2.25079	212	14.517	159	15.9324
162	2.11025	216	14.4313	162	15.9975
165	2.29225	220	14.3348	165	15.7939
168	2.34263	224	14.2647	168	15.9512
171	2.30003	228	14.2027	171	15.7287
174	2.37997	232	14.3896	174	15.7266
177	2.47923	236	14.295	177	15.7368
180	2.50614	240	14.3106	180	15.6003
183	2.46568	244	14.3736	183	15.516
186	2.47991	248	14.3373	186	15.5193
189	2.59482	252	14.3742	189	15.4636
192	2.41797	256	14.4382	192	15.4968
195	2.10848	260	14.3221	195	15.6421
198	2.16869	264	14.2923	198	15.8106
201	2.35397	268	14.3686	201	15.8359
204	2.43788	272	14.2435	204	15.8714
207	2.48004	276	14.2349	207	15.785
210	2.8316	280	14.262	210	15.6782
213	2.25345	284	14.121	213	15.5902
216	2.02729	288	14.1328	216	15.4924
219	2.09178	292	14.2187	219	15.4751
222	2.1428	296	14.2555	222	15.5032
225	2.00984	300	14.2989	225	15.3162
228	1.85994	304	14.3539	228	15.4538
231	1.8337	308	14.3413	231	15.5087
234	1.92202	312	14.3559	234	15.4831
237	1.49341	316	14.3687	237	15.5624
240	1.96562	320	14.295	240	15.5089
243	1.74984	324	14.2893	243	15.5357
246	1.6756	328	14.2521	246	15.4867
249	2.02303	332	14.2842	249	15.372
252	2.13432	336	14.298	252	15.3641
255	2.2737	340	14.3428	255	15.3916
258	2.3135	344	14.3849	258	15.3794
261	2.19306	348	14.3901	261	15.3281
264	2.02652	352	14.4078	264	15.3062
267	2.03597	356	14.3734	267	15.4094
270	2.02096	360	14.2696	270	15.4368
273	1.75279	364	14.3279	273	15.4544
276	2.2109	368	14.2256	276	15.4745
279	1.84621	372	14.1693	279	15.4372
282	1.86634	376	14.2239	282	15.407
285	2.03222	380	14.1721	285	15.3681
288	2.31528	384	14.2426	288	15.3642
291	2.44037	388	14.2228	291	15.3488
294	2.41263	392	14.2924	294	15.3538
297	2.40723	396	14.3268	297	15.3453
300	2.28672	400	14.3684	300	15.3772
303	2.00497	404	14.3182	303	15.3785
306	2.16012	408	14.4477	306	15.4111
309	2.71157	412	14.3048	309	15.423
312	2.05086	416	14.2703	312	15.3702
315	1.2264	420	14.0431	315	15.3892
318	1.40542	424	13.9886	318	15.2212
321	1.79579	428	13.9788	321	15.1212
324	1.55785	432	14.0121	324	15.0783
327	1.73619	436	14.1351	327	15.2438
330	1.99244	440	14.1602	330	15.1975
333	2.092	444	14.1941	333	15.2899
336	2.00507	448	14.1866	336	15.2109
339	2.02149	452	14.2164	339	15.2834
342	1.98369	456	14.0352	342	15.3078
345	2.63463	460	14.0507	345	15.3245
348	2.56191	464	14.0052	348	15.2707
351	1.76889	468	13.8832	351	15.2718
354	1.47959	472	13.8383	354	15.1392
357	2.2144	476	13.9064	357	15.1088
360	1.6856	480	13.8123	360	15.0734
363	1.90709	484	13.9809	363	15.1589
366	2.0375	488	14.0602	366	15.1842
369	2.0227	492	14.0848	369	15.1938
372	2.02947	496	14.1581	372	15.1464
375	1.97633	500	14.0867	375	15.1982
378	1.97244	504	14.0332	378	15.2336
381	2.0133	508	13.6755	381	15.2279
384	1.93859	512	13.5898	384	15.1968
387	1.75962	516	13.4001	387	15.1864
390	1.91013	520	13.4776	390	15.0304
393	1.83319	524	13.456	393	15.0445
396	2.11131	528	13.607	396	15.0804
399	2.54478	532	13.5724	399	14.89
402	2.33876	536	13.6104	402	15.1184
405	2.1336	540	13.6346	405	15.1796
408	2.15357	544	13.704	408	15.0798
411	1.86046	548	13.6946	411	15.0995
414	1.87488	552	13.5571	414	15.1625
417	1.68272	556	13.2449	417	15.1979
420	1.46551	560	13.3592	420	15.1933
423	1.47134	564	13.5589	423	15.1579
426	1.63439	568	13.4401	426	15.102
429	1.73205	572	13.4864	429	14.8492
432	1.81205	576	13.5503	432	14.9987
435	1.6981	580	13.604	435	15.0669
438	1.7524	584	13.6418	438	15.0523
441	1.78043	588	13.7314	441	15.0094
444	2.33016	592	13.7078	444	14.9175
447	1.8738	596	13.6528	447	14.9935
450	1.21871	600	13.5581	450	15.099
453	1.41372	604	13.511	453	14.9891
456	1.362	608	13.3473	456	14.9642
459	1.21832	612	13.408	459	15.1535
462	1.70938	616	13.4665	462	15.0281
465	1.84947	620	13.5143	465	14.9912
468	1.478	624	13.6478	468	15.1563
471	1.72067	628	13.6411	471	15.0502
474	1.91419	632	13.6502	474	14.732
477	1.9473	636	13.6472	477	14.9857
480	1.87976	640	13.6714	480	15.1023
483	2.0832	644	13.6611	483	15.1285
486	1.83879	648	13.6396	486	15.1457
489	1.84489	652	13.5437	489	15.1421
492	1.74179	656	13.6265	492	15.116
495	1.8151	660	13.6833	495	15.1459
498	1.9384	664	13.6419	498	15.1436
501	1.67127	668	13.6807	501	15.0494
504	1.57388	672	13.7104	504	15.0038
507	1.76184	676	13.8361	507	14.9111
510	1.66786	680	13.7678	510	14.9354
513	1.55501	684	13.7943	513	14.8916
516	1.51641	688	13.7608	516	14.7515
519	1.45474	692	13.8182	519	14.8631
522	1.40784	696	13.8501	522	14.8387
525	1.38004	700	13.7495	525	14.7818
528	1.30989	704	13.7416	528	14.7032
531	1.45065	708	13.6782	531	14.6614
534	1.42718	712	13.75	534	14.5666
537	1.38952	716	13.8167	537	14.5413
540	1.44441	720	13.7744	540	14.5145
543	1.48615	724	13.804	543	14.493
546	1.38327	728	13.8474	546	14.5898
549	1.28362	732	13.9845	549	14.6395
552	1.26258	736	13.8216	552	14.6728
555	1.18799	740	13.7559	555	14.6206
558	1.00689	744	13.6925	558	14.6654
561	0.99356	748	13.5328	561	14.6591
564	0.98978	752	13.6085	564	14.6158
567	1.05052	756	13.7295	567	14.6544
570	1.29174	760	13.7226	570	14.5206
573	1.4377	764	13.7941	573	14.6552
576	1.48434	768	13.7374	576	14.5496
579	1.47709	772	13.9167	579	14.5241
582	1.41508	776	13.9097	582	14.8363
585	1.36992	780	13.8654	585	14.8295
588	1.3155	784	13.6227	588	14.8678
591	1.27893	788	13.6886	591	14.9391
594	0.97136	792	13.6669	594	14.9706
597	1.29582	796	13.5372	597	14.9631
600	1.28828	800	13.5802	600	14.6955
603	1.25447	804	13.4188	603	14.6167
606	1.16919	808	13.5736	606	14.6523
609	--	812	13.5585	609	14.6046
612	--	816	13.6528	612	14.5344
615	--	820	13.6145	615	14.5574
618	--	824	13.6099	618	14.6931
621	--	828	13.7326	621	14.6956
624	--	832	13.6137	624	14.7202
627	--	836	13.5246	627	14.7518
630	--	840	13.5967	630	14.8153
633	--	844	13.458	633	14.8877
636	--	848	13.4523	636	14.7596
639	--	852	13.5911	639	14.5788
642	--	856	13.6058	642	14.4174
645	--	860	13.6323	645	14.38
648	--	864	13.6948	648	14.3985
651	--	868	13.7888	651	14.4574
654	--	872	13.7285	654	14.4154
657	--	876	13.754	657	14.4682
660	--	880	13.708	660	14.5393
663	--	884	13.1829	663	14.516
666	--	888	13.2607	666	14.4925
669	--	892	13.1958	669	14.5503
672	--	896	13.2437	672	14.5146
675	--	900	13.269	675	14.5348
678	--	904	13.3907	678	14.4981
681	--	908	13.2764	681	14.4684
684	--	912	13.1328	684	14.4195
687	--	916	13.0636	687	14.4502
690	--	920	12.8289	690	14.4333
693	--	924	12.9453	693	14.4619
696	--	928	12.9192	696	14.5288
699	--	932	13.0571	699	14.5432
702	--	936	13.176	702	14.5406
705	--	940	13.2212	705	14.5885
708	--	944	13.2717	708	14.558
711	--	948	13.2726	711	14.4939
714	--	952	13.2711	714	14.428
717	--	956	13.2611	717	14.4243
720	--	960	13.1483	720	14.4413
723	--	964	13.1018	723	14.4188
726	--	968	12.9662	726	14.4317
729	--	972	12.9695	729	14.4467
732	--	976	12.9044	732	14.4375
735	--	980	12.7905	735	14.4358
738	--	984	12.8839	738	14.4893
741	--	988	12.9648	741	14.5341
744	--	992	13.0207	744	14.5576
747	--	996	13.0933	747	14.5003
750	--	1000	13.0422	750	14.4747
753	--	1004	12.9466	753	14.4122
756	--	1008	12.9578	756	14.4009
759	--	1012	12.8485	759	14.3828
762	--	1016	12.7838	762	14.4416
765	--	1020	12.7453	765	14.4923
768	--	1024	12.866	768	14.5223
771	--	1028	12.9557	771	14.5174
774	--	1032	13.0461	774	14.4981
777	--	1036	13.1026	777	14.4989
780	--	1040	13.1499	780	14.3431
783	--	1044	13.2148	783	14.3066
786	--	1048	13.1806	786	13.9025
789	--	1052	13.1766	789	14.1487
792	--	1056	13.0193	792	14.0772
795	--	1060	12.9264	795	14.1656
798	--	1064	12.9283	798	14.2204
801	--	1068	12.8212	801	14.2884
804	--	1072	12.8678	804	14.3636
807	--	1076	12.9719	807	14.4084
810	--	1080	13.0378	810	14.3376
813	--	1084	13.0286	813	14.3987
816	--	1088	13.06	816	14.2395
819	--	1092	13.0803	819	14.2122
822	--	1096	13.0587	822	14.1537
825	--	1100	13.1086	825	14.0834
828	--	1104	13.0054	828	14.1163
831	--	1108	13.0113	831	14.1713
834	--	1112	12.9955	834	14.26
837	--	1116	12.9855	837	14.3017
840	--	1120	12.9614	840	14.3695
843	--	1124	12.9799	843	14.3765
846	--	1128	13.0074	846	14.407
849	--	1132	13.0438	849	14.3867
852	--	1136	13.0812	852	14.1681
855	--	1140	13.077	855	14.1353
858	--	1144	13.0274	858	14.1086
861	--	1148	13.102	861	13.9883
864	--	1152	12.8644	864	14.0548
867	--	1156	12.9682	867	14.0543
870	--	1160	12.9616	870	14.1211
873	--	1164	12.9997	873	14.1981
876	--	1168	12.9703	876	14.2257
879	--	1172	13.0469	879	14.2513
882	--	1176	13.0762	882	14.2245
885	--	1180	13.094	885	14.1723
888	--	1184	13.1619	888	14.1011
891	--	1188	13.1831	891	14.0785
894	--	1192	13.1607	894	14.1209
897	--	1196	13.1757	897	14.1355
900	--	1200	13.0765	900	14.153
903	--	1204	12.9607	903	14.1591
906	--	1208	12.9549	906	14.1691
909	--	1212	12.7502	909	14.1522
912	--	1216	12.8342	912	14.0759
915	--	1220	12.9954	915	14.0524
918	--	1224	13.0361	918	13.9665
921	--	1228	13.0786	921	14.1245
924	--	1232	13.0923	924	14.2145
927	--	1236	13.2411	927	14.1304
930	--	1240	13.0355	930	14.1483
933	--	1244	13.1823	933	14.1255
936	--	1248	13.0857	936	14.1409
939	--	1252	12.7532	939	14.1485
942	--	1256	12.7863	942	14.115
945	--	1260	12.934	945	14.1666
948	--	1264	12.9899	948	14.1615
951	--	1268	13.0709	951	14.1169
954	--	1272	13.0666	954	14.1522
957	--	1276	13.1447	957	14.1734
960	--	1280	13.2061	960	14.2044
963	--	1284	13.1564	963	14.2353
966	--	1288	13.1903	966	14.2542
969	--	1292	13.0618	969	14.2464
972	--	1296	13.0091	972	14.2399
975	--	1300	12.1296	975	14.2672
978	--	1304	12.8321	978	14.2714
981	--	1308	12.95	981	14.2232
984	--	1312	13.075	984	14.2056
987	--	1316	13.1219	987	14.2169
990	--	1320	13.1522	990	14.205
993	--	1324	13.0935	993	14.2128
996	--	1328	13.0726	996	14.225
999	--	1332	--	999	14.1962
1002	--	1336	--	1002	14.2582
1005	--	1340	--	1005	14.2425
1008	--	1344	--	1008	14.2469
1011	--	1348	--	1011	14.229
1014	--	1352	--	1014	14.1275
1017	--	1356	--	1017	14.0178
1020	--	1360	--	1020	13.6481
1023	--	1364	--	1023	13.8903
1026	--	1368	--	1026	13.8741
1029	--	1372	--	1029	13.9012
1032	--	1376	--	1032	14.0896
1035	--	1380	--	1035	14.1215
1038	--	1384	--	1038	14.1657
1041	--	1388	--	1041	14.1593
1044	--	1392	--	1044	14.169
1047	--	1396	--	1047	14.1212
1050	--	1400	--	1050	14.1474
1053	--	1404	--	1053	13.9998
1056	--	1408	--	1056	13.8149
1059	--	1412	--	1059	13.6746
1062	--	1416	--	1062	13.603
1065	--	1420	--	1065	13.7728
1068	--	1424	--	1068	13.8971
1071	--	1428	--	1071	14.0251
1074	--	1432	--	1074	14.0798
1077	--	1436	--	1077	14.0757
1080	--	1440	--	1080	14.0736
1083	--	1444	--	1083	13.9663
1086	--	1448	--	1086	13.9206
1089	--	1452	--	1089	13.8552
1092	--	1456	--	1092	13.7491
1095	--	1460	--	1095	13.7032
1098	--	1464	--	1098	13.6806
1101	--	1468	--	1101	13.8416
1104	--	1472	--	1104	13.9066
1107	--	1476	--	1107	13.9659
1110	--	1480	--	1110	13.9794
1113	--	1484	--	1113	13.9809
1116	--	1488	--	1116	13.9733
1119	--	1492	--	1119	13.9361
1122	--	1496	--	1122	13.7718
1125	--	1500	--	1125	13.7043
1128	--	1504	--	1128	13.6441
1131	--	1508	--	1131	13.5477
1134	--	1512	--	1134	13.7652
1137	--	1516	--	1137	13.8153
1140	--	1520	--	1140	13.8055
1143	--	1524	--	1143	13.9174
1146	--	1528	--	1146	13.947
1149	--	1532	--	1149	13.9493
1152	--	1536	--	1152	13.9419
1155	--	1540	--	1155	13.9174
1158	--	1544	--	1158	13.7451
1161	--	1548	--	1161	13.6183
1164	--	1552	--	1164	13.5305
1167	--	1556	--	1167	13.6259
1170	--	1560	--	1170	13.626
1173	--	1564	--	1173	13.8305
1176	--	1568	--	1176	13.893
1179	--	1572	--	1179	13.9349
1182	--	1576	--	1182	13.9206
1185	--	1580	--	1185	13.9253
1188	--	1584	--	1188	13.8765
1191	--	1588	--	1191	13.8629
1194	--	1592	--	1194	13.848
1197	--	1596	--	1197	13.8116
1200	--	1600	--	1200	13.6487
1203	--	1604	--	1203	13.6517
1206	--	1608	--	1206	13.6273
1209	--	1612	--	1209	13.6544
1212	--	1616	--	1212	13.7306
1215	--	1620	--	1215	13.7502
1218	--	1624	--	1218	13.7605
1221	--	1628	--	1221	13.7972
1224	--	1632	--	1224	13.7604
1227	--	1636	--	1227	13.78
1230	--	1640	--	1230	13.7101
1233	--	1644	--	1233	13.6754
1236	--	1648	--	1236	13.609
1239	--	1652	--	1239	13.6246
1242	--	1656	--	1242	13.6267
1245	--	1660	--	1245	13.6225
1248	--	1664	--	1248	13.6185
1251	--	1668	--	1251	13.5908
1254	--	1672	--	1254	13.6462
1257	--	1676	--	1257	13.6457
1260	--	1680	--	1260	13.6504
1263	--	1684	--	1263	13.7944
1266	--	1688	--	1266	13.6964
1269	--	1692	--	1269	13.6067
1272	--	1696	--	1272	13.546
1275	--	1700	--	1275	13.511
1278	--	1704	--	1278	13.6681
1281	--	1708	--	1281	13.6971
1284	--	1712	--	1284	13.7216
1287	--	1716	--	1287	13.7419
1290	--	1720	--	1290	13.7597
1293	--	1724	--	1293	13.8004
1296	--	1728	--	1296	13.7547
1299	--	1732	--	1299	13.7177
1302	--	1736	--	1302	13.695
1305	--	1740	--	1305	13.5346
1308	--	1744	--	1308	13.4847
1311	--	1748	--	1311	13.3577
1314	--	1752	--	1314	13.5657
1317	--	1756	--	1317	13.6222
1320	--	1760	--	1320	13.7134
1323	--	1764	--	1323	13.7361
1326	--	1768	--	1326	13.6643
1329	--	1772	--	1329	13.6766
1332	--	1776	--	1332	13.7075
1335	--	1780	--	1335	13.5952
1338	--	1784	--	1338	13.5583
1341	--	1788	--	1341	13.5358
1344	--	1792	--	1344	13.5081
1347	--	1796	--	1347	13.4849
1350	--	1800	--	1350	13.4985
1353	--	1804	--	1353	13.5787
1356	--	1808	--	1356	13.5843
1359	--	1812	--	1359	13.6173
1362	--	1816	--	1362	13.5711
1365	--	1820	--	1365	13.5683
1368	--	1824	--	1368	13.5476
1371	--	1828	--	1371	13.3862
1374	--	1832	--	1374	13.4056
1377	--	1836	--	1377	13.3683
1380	--	1840	--	1380	13.3982
1383	--	1844	--	1383	13.4153
1386	--	1848	--	1386	13.4871
1389	--	1852	--	1389	13.5454
1392	--	1856	--	1392	13.5724
1395	--	1860	--	1395	13.6121
1398	--	1864	--	1398	13.6169
1401	--	1868	--	1401	13.6168
1404	--	1872	--	1404	13.6103
1407	--	1876	--	1407	13.4117
1410	--	1880	--	1410	13.4019
1413	--	1884	--	1413	13.3804
1416	--	1888	--	1416	13.3941
1419	--	1892	--	1419	13.4079
1422	--	1896	--	1422	13.4573
1425	--	1900	--	1425	13.5545
1428	--	1904	--	1428	13.6028
1431	--	1908	--	1431	13.6171
1434	--	1912	--	1434	13.6319
1437	--	1916	--	1437	13.6253
1440	--	1920	--	1440	13.6396
1443	--	1924	--	1443	13.5963
1446	--	1928	--	1446	13.5043
1449	--	1932	--	1449	13.4322
		1936
		1940
		1944
		1948
		1952
		1956
		1960
		1964
		1968
		1972
		1976
		1980
		1984
		1988
		1992
		1996
		2000
		2004
		2008
		2012
		2016
		2020
		2024
		2028
		2032
		2036
		2040
		2044
		2048
		2052
		2056
		2060
		2064
		2068
		2072
		2076
		2080
		2084
		2088
		2092
		2096
		2100
		2104
		2108
		2112
		2116
		2120
		2124
		2128
		2132
		2136
		2140
		2144
		2148
		2152
		2156
		2160
		2164
		2168
		2172
		2176
		2180
		2184
		2188
		2192
		2196
		2200
		2204
		2208
		2212
		2216
		2220
		2224
		2228
		2232
		2236
		2240
		2244
		2248
		2252
		2256
		2260
		2264
		2268
		2272
		2276
		2280
		2284
		2288
		2292
		2296
		2300
		2304
		2308
		2312
		2316
		2320
		2324
		2328
		2332
		2336
		2340
