# Supplementary material for: Low-temperature strain-free encapsulation for perovskite solar cells and modules passing multifaceted accelerated ageing tests
Source: Nat Commun. 2024 May 29;15:4552. doi: 10.1038/s41467-024-48877-y (PMC11137052; doi:10.1038/s41467-024-48877-y)
Supplement: Supplementary file 4 — Source Data [file 41467_2024_48877_MOESM4_ESM.zip › Source Data/Figure 3f Voc.xls]

## Sheet: Sheet1
Time	Voc	Time	Voc	Time	Voc
h	V	h	V	h	V
	w/o encapsulation		PIB		PIB:h-BN
0	5.45998	0	5.20998	0	5.21818
3	4.95397	4	5.21175	3	5.3025
6	4.81785	8	5.29955	6	5.21793
9	4.83969	12	5.29971	9	5.31949
12	4.66394	16	5.29982	12	5.21821
15	4.68562	20	5.30074	15	5.21804
18	4.54791	24	5.30091	18	5.31923
21	4.43592	28	5.30157	21	5.31828
24	4.43322	32	5.30097	24	5.21782
27	4.43228	36	5.30117	27	5.21768
30	4.2794	40	5.37055	30	5.2182
33	4.16367	44	5.30206	33	5.21787
36	4.0722	48	5.3032	36	5.21837
39	3.89537	52	5.30328	39	5.21856
42	3.78005	56	5.30206	42	5.21824
45	3.77982	60	5.30182	45	5.21841
48	3.66494	64	5.30334	48	5.21849
51	3.68705	68	5.38592	51	5.2184
54	3.66514	72	5.30248	54	5.21851
57	3.51146	76	5.30142	57	5.30966
60	3.77973	80	5.30111	60	5.21832
63	3.39676	84	5.30011	63	5.21819
66	3.51138	88	5.29897	66	5.2183
69	3.39629	92	5.29939	69	5.2184
72	3.51074	96	5.29974	72	5.21779
75	3.51112	100	5.29988	75	5.21806
78	3.396	104	5.3005	78	5.21801
81	3.39632	108	5.30097	81	5.30433
84	3.42016	112	5.30096	84	5.21842
87	3.39621	116	5.30108	87	5.21809
90	3.3957	120	5.30135	90	5.21792
93	3.39622	124	5.30171	93	5.21772
96	3.39688	128	5.29992	96	5.21835
99	3.39585	132	5.29973	99	5.21955
102	3.3962	136	5.30008	102	5.21772
105	3.39644	140	5.29891	105	5.21789
108	3.68698	144	5.29938	108	5.21802
111	3.51061	148	5.29884	111	5.21732
114	3.28052	152	5.29962	114	5.21767
117	3.28287	156	5.2993	117	5.21765
120	3.5102	160	5.2994	120	5.21769
123	3.1276	164	5.29629	123	5.21842
126	3.28322	168	5.29932	126	5.21925
129	3.28049	172	5.30148	129	5.2194
132	3.28115	176	5.21197	132	5.21692
135	3.28029	180	5.21107	135	5.21741
138	3.30631	184	5.21143	138	5.21678
141	3.28118	188	5.2111	141	5.21695
144	3.28347	192	5.211	144	5.21728
147	3.39561	196	5.21298	147	5.21688
150	3.66464	200	5.21177	150	5.217
153	3.51188	204	5.21138	153	5.2172
156	3.3973	208	5.21158	156	5.21761
159	3.39801	212	5.21164	159	5.21794
162	3.28234	216	5.21095	162	5.2173
165	3.39788	220	5.2077	165	5.21759
168	3.51126	224	5.20918	168	5.21788
171	3.51157	228	5.21001	171	5.29876
174	3.66416	232	5.21042	174	5.21783
177	3.66431	236	5.21061	177	5.21889
180	3.66675	240	5.21239	180	5.32517
183	3.66442	244	5.21189	183	5.21752
186	3.66481	248	5.21053	186	5.21676
189	3.80521	252	5.21062	189	5.21764
192	3.66714	256	5.21027	192	5.21835
195	3.39586	260	5.20977	195	5.21644
198	3.51136	264	5.21027	198	5.21642
201	3.66437	268	5.20068	201	5.21697
204	3.78016	272	5.20981	204	5.21741
207	3.77976	276	5.19935	207	5.21707
210	3.89502	280	5.12256	210	5.21753
213	3.51105	284	5.12221	213	5.21888
216	3.39637	288	5.12073	216	5.21669
219	3.51103	292	5.19789	219	5.21664
222	3.66371	296	5.19578	222	5.21631
225	3.53559	300	5.19967	225	5.21638
228	3.3982	304	5.20362	228	5.2386
231	3.39616	308	5.19808	231	5.21657
234	3.51181	312	5.18996	234	5.21644
237	3.2808	316	5.1203	237	5.21642
240	3.66463	320	5.12006	240	5.21668
243	3.51028	324	5.12189	243	5.21666
246	3.5111	328	5.12213	246	5.21692
249	3.78011	332	5.12108	249	5.21698
252	3.89553	336	5.12179	252	5.21702
255	4.04896	340	5.12157	255	5.23838
258	4.04841	344	5.12191	258	5.21689
261	3.89497	348	5.12218	261	5.21662
264	3.77998	352	5.12237	264	5.21675
267	3.78268	356	5.1226	267	5.2162
270	3.78033	360	5.12226	270	5.21758
273	3.66434	364	5.12212	273	5.21638
276	3.89554	368	5.12209	276	5.21657
279	3.80777	372	5.12155	279	5.217
282	4.05019	376	5.12151	282	5.21633
285	3.89526	380	5.12185	285	5.21677
288	4.16609	384	5.12168	288	5.2163
291	4.16412	388	5.12167	291	5.21706
294	4.1643	392	5.12234	294	5.21643
297	4.16398	396	5.12207	297	5.21634
300	4.04971	400	5.12184	300	5.2164
303	3.7801	404	5.12213	303	5.21683
306	4.07418	408	5.12135	306	5.21639
309	4.28015	412	5.12123	309	5.21684
312	3.78276	416	5.12117	312	5.21665
315	3.12677	420	5.11789	315	5.21694
318	3.39625	424	5.12068	318	5.21674
321	3.78037	428	5.11627	321	5.21649
324	3.66447	432	5.12067	324	5.2163
327	3.89766	436	5.12117	327	5.21578
330	4.04948	440	5.12103	330	5.21619
333	4.16373	444	5.12147	333	5.12519
336	4.04898	448	5.12137	336	5.12428
339	4.04842	452	5.12099	339	5.12715
342	4.04947	456	5.12118	342	5.21597
345	4.43334	460	5.12299	345	5.21592
348	4.43316	464	5.11756	348	5.21634
351	3.89732	468	5.09993	351	5.21614
354	3.6652	472	5.00446	354	5.21637
357	4.27928	476	5.08921	357	5.21839
360	3.89635	480	5.09898	360	5.21561
363	4.07398	484	5.10575	363	5.21538
366	4.1642	488	5.10748	366	5.21513
369	4.16722	492	5.10927	369	5.12733
372	4.16693	496	5.10673	372	5.14701
375	4.04886	500	5.11105	375	5.12519
378	4.04852	504	5.0964	378	5.21603
381	4.16431	508	5.08679	381	5.21608
384	4.04905	512	5.08562	384	5.21616
387	3.89534	516	5.00163	387	5.21583
390	4.07494	520	5.00395	390	5.21634
393	4.04887	524	5.00382	393	5.21617
396	4.16435	528	5.00381	396	5.21517
399	4.54778	532	5.00195	399	5.22971
402	4.45706	536	5.00585	402	5.14806
405	4.27909	540	5.0045	405	5.21671
408	4.16413	544	5.00461	408	5.12467
411	4.04908	548	5.08634	411	5.14788
414	4.16367	552	5.00371	414	5.21579
417	4.04884	556	5.00384	417	5.21595
420	3.77978	560	5.00278	420	5.21652
423	3.89439	564	5.0022	423	5.21588
426	4.07398	568	5.0028	426	5.21584
429	4.04882	572	5.00403	429	5.21606
432	4.07308	576	5.00297	432	5.1272
435	4.04903	580	5.00262	435	5.21486
438	4.04908	584	5.00374	438	5.1244
441	4.04983	588	5.0002	441	5.12529
444	4.5479	592	5.0034	444	5.12502
447	4.04882	596	5.00269	447	5.1251
450	4.27898	600	5.00296	450	5.22515
453	4.16388	604	5.00193	453	5.21787
456	3.6639	608	5.00145	456	5.12521
459	3.51077	612	5.00272	459	5.21526
462	4.27878	616	5.00158	462	5.2159
465	4.4578	620	5.00262	465	5.12686
468	3.89637	624	5.00236	468	5.12455
471	4.164	628	5.00272	471	5.21573
474	4.27875	632	5.00301	474	5.12595
477	4.2784	636	5.00318	477	5.21557
480	4.27877	640	5.00266	480	5.20352
483	4.43188	644	5.00047	483	5.12516
486	4.16364	648	5.00237	486	5.12456
489	4.16424	652	5.00207	489	5.12481
492	4.07369	656	5.00171	492	5.12439
495	4.16591	660	5.00311	495	5.12477
498	4.16328	664	5.00212	498	5.12493
501	4.04846	668	5.00205	501	5.12479
504	4.04785	672	5.00224	504	5.12563
507	4.0753	676	5.00373	507	5.12491
510	4.04791	680	5.00212	510	5.12423
513	3.89457	684	5.00008	513	5.12456
516	3.77979	688	5.00252	516	5.12564
519	3.77886	692	5.00018	519	5.12448
522	3.77912	696	5.00021	522	5.14888
525	3.77919	700	5.00197	525	5.12526
528	3.66454	704	5.00249	528	5.127
531	3.77945	708	5.00173	531	5.12533
534	3.7792	712	5.00228	534	5.1253
537	3.78113	716	5.00219	537	5.14961
540	3.78114	720	5.00206	540	5.14894
543	3.77962	724	5.0021	543	5.12481
546	3.66406	728	5.00281	546	5.12509
549	3.51257	732	5.00292	549	5.12346
552	3.51066	736	5.00142	552	5.12439
555	3.39591	740	5.00302	555	5.12462
558	3.28028	744	5.00245	558	5.14958
561	3.28108	748	5.00203	561	5.12515
564	3.28094	752	5.00242	564	5.12489
567	3.28054	756	5.00213	567	5.12506
570	3.66462	760	5.00406	570	5.21844
573	3.77987	764	5.00279	573	5.21612
576	3.89365	768	5.00228	576	5.12461
579	3.89502	772	5.00285	579	5.1246
582	3.78022	776	5.00308	582	5.12402
585	3.77996	780	5.0025	585	5.12428
588	3.69024	784	5.00265	588	5.12397
591	3.66486	788	5.00274	591	5.12393
594	3.28033	792	5.00221	594	5.12611
597	3.66387	796	4.91756	597	5.12426
600	3.66441	800	5.00199	600	5.12457
603	3.69481	804	5.00207	603	5.12477
606	3.51355	808	5.00297	606	5.12477
609	--	812	5.00224	609	5.1248
612	--	816	5.00212	612	5.12583
615	--	820	5.00431	615	5.12427
618	--	824	5.00342	618	5.12475
621	--	828	5.00273	621	5.12609
624	--	832	5.00224	624	5.12461
627	--	836	4.91379	627	5.12438
630		840	4.9157	630	5.12469
633		844	4.91513	633	5.14983
636		848	4.91492	636	5.12525
639		852	4.91283	639	5.12736
642		856	4.9156	642	5.12718
645		860	4.91421	645	5.20544
648		864	4.91386	648	5.12413
651		868	4.91658	651	5.12454
654		872	4.91699	654	5.1244
657		876	4.91592	657	5.12416
660		880	4.9152	660	5.12408
663		884	4.91502	663	5.12466
666		888	4.91511	666	5.12534
669		892	4.91428	669	5.12527
672		896	4.91253	672	5.14979
675		900	4.91481	675	5.1257
678		904	4.91514	678	5.12556
681		908	4.91371	681	5.1252
684		912	4.91533	684	5.12422
687		916	4.91595	687	5.12418
690		920	4.91738	690	5.12414
693		924	4.91894	693	5.12369
696		928	4.91538	696	5.12419
699		932	4.91611	699	5.12389
702		936	4.91558	702	5.12448
705		940	4.91571	705	5.14884
708		944	4.91571	708	5.12411
711		948	4.91562	711	5.12431
714		952	4.9158	714	5.12405
717		956	4.91598	717	5.1243
720		960	4.91503	720	5.12391
723		964	4.91439	723	5.12383
726		968	4.91909	726	5.12378
729		972	4.913	729	5.12373
732		976	4.91331	732	5.12605
735		980	4.91417	735	5.12424
738		984	4.91398	738	5.12476
741		988	4.91468	741	5.12436
744		992	4.91401	744	5.12449
747		996	4.91468	747	5.12464
750		1000	4.91521	750	5.12488
753		1004	4.91442	753	5.12502
756		1008	4.91462	756	5.12464
759		1012	4.91533	759	5.12448
762		1016	4.91354	762	5.12455
765		1020	4.91393	765	5.12425
768		1024	4.91273	768	5.12438
771		1028	4.91331	771	5.12449
774		1032	4.91292	774	5.12473
777		1036	4.91349	777	5.12448
780		1040	4.91516	780	5.12493
783		1044	4.91393	783	5.12499
786		1048	4.9141	786	5.12483
789		1052	4.91444	789	5.1248
792		1056	4.91262	792	5.12538
795		1060	4.91392	795	5.12616
798		1064	4.91293	798	5.12497
801		1068	4.91299	801	5.12471
804		1072	4.91313	804	5.1249
807		1076	4.91261	807	5.12468
810		1080	4.91356	810	5.12511
813		1084	4.91366	813	5.12664
816		1088	4.9141	816	5.1252
819		1092	4.9139	819	5.12505
822		1096	4.91373	822	5.1249
825		1100	4.91436	825	5.12447
828		1104	4.91335	828	5.12453
831		1108	4.91344	831	5.12456
834		1112	4.91452	834	5.12427
837		1116	4.91271	837	5.12299
840		1120	4.91456	840	5.12321
843		1124	4.91317	843	5.12449
846		1128	4.91361	846	5.1248
849		1132	4.91347	849	5.12379
852		1136	4.91501	852	5.12401
855		1140	4.91324	855	5.12502
858		1144	4.91386	858	5.12558
861		1148	4.91346	861	5.12488
864		1152	4.9135	864	5.12393
867		1156	4.91304	867	5.12313
870		1160	4.91294	870	5.12291
873		1164	4.91298	873	5.12267
876		1168	4.91278	876	5.12321
879		1172	4.91369	879	5.12307
882		1176	4.91498	882	5.12342
885		1180	4.91274	885	5.12444
888		1184	4.91307	888	5.12384
891		1188	4.91308	891	5.12411
894		1192	4.91241	894	5.12576
897		1196	4.91336	897	5.12466
900		1200	4.91268	900	5.1243
903		1204	4.91293	903	5.12435
906		1208	4.91285	906	5.12404
909		1212	4.91204	909	5.12469
912		1216	4.91287	912	5.12295
915		1220	4.91311	915	5.12328
918		1224	4.91321	918	5.12352
921		1228	4.91362	921	5.12374
924		1232	4.9136	924	5.12406
927		1236	4.91457	927	5.14852
930		1240	4.91419	930	5.12357
933		1244	4.91394	933	5.12436
936		1248	4.91342	936	5.12339
939		1252	4.91314	939	5.12306
942		1256	4.91278	942	5.12404
945		1260	4.91252	945	5.12349
948		1264	4.91477	948	5.12305
951		1268	4.91839	951	5.12343
954		1272	4.91472	954	5.12464
957		1276	4.91482	957	5.12287
960		1280	4.91361	960	5.12268
963		1284	4.91379	963	5.12256
966		1288	4.91363	966	5.12264
969		1292	4.91342	969	5.12228
972		1296	4.91338	972	5.12303
975		1300	4.91267	975	5.12309
978		1304	4.91312	978	5.12293
981		1308	4.91449	981	5.12328
984		1312	4.91392	984	5.12309
987		1316	4.91482	987	5.12307
990		1320	4.91384	990	5.12257
993		1324	4.91429	993	5.123
996		1328	4.91495	996	5.14722
999		1332	--	999	5.12319
1002		1336	--	1002	5.12308
1005		1340	--	1005	5.12307
1008		1344	--	1008	5.12258
1011		1348	--	1011	5.12325
1014		1352	--	1014	5.12317
1017		1356	--	1017	5.123
1020		1360	--	1020	5.14783
1023		1364	--	1023	5.12486
1026		1368	--	1026	5.14669
1029		1372	--	1029	5.1471
1032		1376	--	1032	5.12309
1035		1380	--	1035	5.12302
1038		1384	--	1038	5.1229
1041		1388	--	1041	5.12347
1044		1392	--	1044	5.12331
1047		1396	--	1047	5.12338
1050		1400	--	1050	5.12331
1053		1404	--	1053	5.12575
1056		1408		1056	5.125
1059		1412		1059	5.12324
1062		1416		1062	5.12238
1065		1420		1065	5.12342
1068		1424		1068	5.12404
1071		1428		1071	5.12294
1074		1432		1074	5.12328
1077		1436		1077	5.12351
1080		1440		1080	5.12365
1083		1444		1083	5.12375
1086		1448		1086	5.12371
1089		1452		1089	5.12548
1092		1456		1092	5.12403
1095		1460		1095	5.12395
1098		1464		1098	5.12407
1101		1468		1101	5.1228
1104		1472		1104	5.12269
1107		1476		1107	5.13811
1110		1480		1110	5.12221
1113		1484		1113	5.12308
1116		1488		1116	5.12358
1119		1492		1119	5.12375
1122		1496		1122	5.12472
1125		1500		1125	5.12391
1128		1504		1128	5.12341
1131		1508		1131	5.12287
1134		1512		1134	5.12607
1137		1516		1137	5.12436
1140		1520		1140	5.13919
1143		1524		1143	5.12336
1146		1528		1146	5.12359
1149		1532		1149	5.14946
1152		1536		1152	5.12394
1155		1540		1155	5.12348
1158		1544		1158	5.12371
1161		1548		1161	5.12404
1164		1552		1164	5.12534
1167		1556		1167	5.12297
1170		1560		1170	5.14175
1173		1564		1173	5.12257
1176		1568		1176	5.12243
1179		1572		1179	5.12296
1182		1576		1182	5.12337
1185		1580		1185	5.12383
1188		1584		1188	5.124
1191		1588		1191	5.12534
1194		1592		1194	5.12568
1197		1596		1197	5.12413
1200		1600		1200	5.12305
1203		1604		1203	5.12296
1206		1608		1206	5.12311
1209		1612		1209	5.12287
1212		1616		1212	5.12251
1215		1620		1215	5.12523
1218		1624		1218	5.12394
1221		1628		1221	5.12361
1224		1632		1224	5.12429
1227		1636		1227	5.12571
1230		1640		1230	5.12408
1233		1644		1233	5.12413
1236		1648		1236	5.12427
1239		1652		1239	5.1234
1242		1656		1242	5.12358
1245		1660		1245	5.12379
1248		1664		1248	5.12327
1251		1668		1251	5.12341
1254		1672		1254	5.12355
1257		1676		1257	5.11998
1260		1680		1260	5.12387
1263		1684		1263	5.12334
1266		1688		1266	5.12452
1269		1692		1269	5.12384
1272		1696		1272	5.12413
1275		1700		1275	5.12388
1278		1704		1278	5.12334
1281		1708		1281	5.12306
1284		1712		1284	5.12333
1287		1716		1287	5.12297
1290		1720		1290	5.11978
1293		1724		1293	5.12296
1296		1728		1296	5.12318
1299		1732		1299	5.12321
1302		1736		1302	5.12342
1305		1740		1305	5.12407
1308		1744		1308	5.1243
1311		1748		1311	5.1234
1314		1752		1314	5.12358
1317		1756		1317	5.12353
1320		1760		1320	5.12393
1323		1764		1323	5.12423
1326		1768		1326	5.1262
1329		1772		1329	5.12383
1332		1776		1332	5.12422
1335		1780		1335	5.12626
1338		1784		1338	5.12433
1341		1788		1341	5.12392
1344		1792		1344	5.12418
1347		1796		1347	5.12435
1350		1800		1350	5.12318
1353		1804		1353	5.12334
1356		1808		1356	5.12298
1359		1812		1359	5.12252
1362		1816		1362	5.12237
1365		1820		1365	5.12267
1368		1824		1368	5.12322
1371		1828		1371	5.12255
1374		1832		1374	5.14823
1377		1836		1377	5.12259
1380		1840		1380	5.14766
1383		1844		1383	5.12263
1386		1848		1386	5.12303
1389		1852		1389	5.12182
1392		1856		1392	5.12265
1395		1860		1395	5.12009
1398		1864		1398	5.12248
1401		1868		1401	5.12232
1404		1872		1404	5.12224
1407		1876		1407	5.12262
1410		1880		1410	5.12389
1413		1884		1413	5.12339
1416		1888		1416	5.12185
1419		1892		1419	5.12132
1422		1896		1422	5.12159
1425		1900		1425	5.12172
1428		1904		1428	5.12222
1431		1908		1431	5.12163
1434		1912		1434	5.1219
1437		1916		1437	5.13818
1440		1920		1440	5.12233
1443		1924		1443	5.12277
1446		1928		1446	5.12354
1449		1932		1449	5.12314
1452		1936		1452	5.12209
1455		1940		1455	5.12158
1458		1944		1458	5.12291
1461		1948		1461	5.1216
1464		1952		1464	5.11852
1467		1956		1467	5.122
1470		1960		1470	5.12357
1473		1964		1473	5.12321
1476		1968		1476	5.12366
1479		1972		1479	5.12258
1482		1976		1482	5.12223
1485		1980		1485	5.12274
1488		1984		1488	5.1229
1491		1988		1491	5.1219
1494		1992		1494	5.12204
1497		1996		1497	--
1500		2000		1500	--
1503		2004		1503	--
1506		2008		1506	--
1509		2012		1509	--
1512		2016		1512	--
1515		2020		1515	--
1518		2024		1518	--
1521		2028		1521	--
1524		2032		1524	--
1527		2036		1527	--
1530		2040		1530	--
1533		2044		1533	--
1536		2048		1536	--
1539		2052		1539	--
1542		2056		1542	--
1545		2060		1545	--
1548		2064		1548	--
1551		2068		1551	--
1554		2072		1554	--
1557		2076		1557	--
1560		2080		1560	--
1563		2084		1563	--
1566		2088		1566	--
1569		2092		1569	--
1572		2096		1572	--
1575		2100		1575	--
1578		2104		1578	--
1581		2108		1581	--
1584		2112		1584	--
1587		2116		1587	--
1590		2120		1590	--
1593		2124		1593	--
1596		2128		1596	--
1599		2132		1599	--
1602		2136		1602	--
1605		2140		1605	--
1608		2144		1608	--
1611		2148		1611	--
1614		2152		1614	--
1617		2156		1617	--
1620		2160		1620	--
1623		2164		1623	--
1626		2168		1626	--
1629		2172		1629	--
1632		2176		1632	--
1635		2180		1635	--
1638		2184		1638	--
1641		2188		1641	--
1644		2192		1644	--
1647		2196		1647	--
1650		2200		1650	--
1653		2204		1653	--
1656		2208		1656	--
1659		2212		1659	--
1662		2216		1662	--
1665		2220		1665	--
1668		2224		1668	--
1671		2228		1671	--
1674		2232		1674	--
1677		2236		1677	--
1680		2240		1680	--
1683		2244		1683	--
1686		2248		1686	--
1689		2252		1689	--
1692		2256		1692	--
1695		2260		1695	--
1698		2264		1698	--
1701		2268		1701	--
1704		2272		1704	--
1707		2276		1707	--
1710		2280		1710	--
1713		2284		1713	--
1716		2288		1716	--
1719		2292		1719	--
1722		2296		1722	--
1725		2300		1725	--
1728		2304		1728	--
1731		2308		1731	--
1734		2312		1734	--
1737		2316		1737	--
1740		2320		1740	--
1743		2324		1743	--
1746		2328		1746	--
1749		2332		1749	--
1752		2336		1752	--
1755		2340		1755	--
