# Supplementary material for: Low-temperature strain-free encapsulation for perovskite solar cells and modules passing multifaceted accelerated ageing tests
Source: Nat Commun. 2024 May 29;15:4552. doi: 10.1038/s41467-024-48877-y (PMC11137052; doi:10.1038/s41467-024-48877-y)
Supplement: Supplementary file 4 — Source Data [file 41467_2024_48877_MOESM4_ESM.zip › Source Data/Figure 4c FF.xls]

## Sheet: Sheet1
Time	FF	Time	FF
h	%	h	%
	PIB		PIB:h-BN
0	67.236	0	68.988
5	66.433	5	71.157
15	67.451	15	71.517
35	68.984	35	71.521
50	69.295	50	71.107
75	68.233	75	69.565
100	65.438	100	66.569
135	64.972	135	65.182
175	67.117	175	64.756
200	63.126	200	61.945
