# Supplementary material for: Low-temperature strain-free encapsulation for perovskite solar cells and modules passing multifaceted accelerated ageing tests
Source: Nat Commun. 2024 May 29;15:4552. doi: 10.1038/s41467-024-48877-y (PMC11137052; doi:10.1038/s41467-024-48877-y)
Supplement: Supplementary file 4 — Source Data [file 41467_2024_48877_MOESM4_ESM.zip › Source Data/Figure 4c Jsc.xls]

## Sheet: Sheet1
Time	Jsc	Time	Jsc
h	mA cm\+(-2)	h	mA cm\+(-2)
	PIB		PIB:h-BN
0	21.898	0	21.244
5	21.79	5	21.068
15	21.43	15	20.689
35	20.097	35	19.916
50	19.996	50	19.749
75	19.637	75	19.484
100	20.154	100	19.981
135	19.719	135	19.977
175	19.185	175	19.875
200	20.011	200	19.941
