# Supplementary material for: Low-temperature strain-free encapsulation for perovskite solar cells and modules passing multifaceted accelerated ageing tests
Source: Nat Commun. 2024 May 29;15:4552. doi: 10.1038/s41467-024-48877-y (PMC11137052; doi:10.1038/s41467-024-48877-y)
Supplement: Supplementary file 4 — Source Data [file 41467_2024_48877_MOESM4_ESM.zip › Source Data/Figure 4c PCE.xls]

## Sheet: Sheet1
Time	PCE	Time	PCE
h	%	h	%
	PIB		PIB:h-BN
0	15.622	0	15.505
5	15.423	5	15.389
15	15.005	15	15.341
35	14.655	35	14.972
50	14.45	50	14.505
75	14.124	75	14.198
100	13.713	100	13.865
135	13.407	135	13.775
175	13.176	175	13.384
200	12.827	200	13.1
