# Supplementary material for: Low-temperature strain-free encapsulation for perovskite solar cells and modules passing multifaceted accelerated ageing tests
Source: Nat Commun. 2024 May 29;15:4552. doi: 10.1038/s41467-024-48877-y (PMC11137052; doi:10.1038/s41467-024-48877-y)
Supplement: Supplementary file 4 — Source Data [file 41467_2024_48877_MOESM4_ESM.zip › Source Data/Figure 4c Voc.xls]

## Sheet: Sheet1
Time	Voc	Time	Voc
h	V	h	V
	PIB		PIB:h-BN
0	5.305	0	5.29
5	5.325	5	5.14
15	5.19	15	5.19
35	5.285	35	5.26
50	5.215	50	5.17
75	5.27	75	5.24
100	5.2	100	5.21
135	5.23	135	5.29
175	5.115	175	5.2
200	5.08	200	5.3
