# Supplementary material for: Low-temperature strain-free encapsulation for perovskite solar cells and modules passing multifaceted accelerated ageing tests
Source: Nat Commun. 2024 May 29;15:4552. doi: 10.1038/s41467-024-48877-y (PMC11137052; doi:10.1038/s41467-024-48877-y)
Supplement: Supplementary file 4 — Source Data [file 41467_2024_48877_MOESM4_ESM.zip › Source Data/Figure 4d Jsc.xls]

## Sheet: Sheet1
Time	Jsc	Time	PCE
h	mA cm\+(-2)	h	mA cm\+(-2)
	PIB		PIB:h-BN
0	19.839	0	19.841
2	18.897	2	19.156
4	18.9967	4	19.946
6	18.5841	6	18.868
8	18.1595	8	19.516
10	18.5927	10	18.967
