# Supplementary material for: Low-temperature strain-free encapsulation for perovskite solar cells and modules passing multifaceted accelerated ageing tests
Source: Nat Commun. 2024 May 29;15:4552. doi: 10.1038/s41467-024-48877-y (PMC11137052; doi:10.1038/s41467-024-48877-y)
Supplement: Supplementary file 4 — Source Data [file 41467_2024_48877_MOESM4_ESM.zip › Source Data/Figure 4d Voc.xls]

## Sheet: Sheet1
Time	Voc	Time	Voc
h	V	h	V
	PIB		PIB:h-BN
0	5.09974	0	5.367
2	5.09445	2	5.335
4	5.02048	4	5.384
6	5.05614	6	5.277
8	4.8395	8	4.931
10	4.81506	10	5.056
