# Supplementary material for: Low-temperature strain-free encapsulation for perovskite solar cells and modules passing multifaceted accelerated ageing tests
Source: Nat Commun. 2024 May 29;15:4552. doi: 10.1038/s41467-024-48877-y (PMC11137052; doi:10.1038/s41467-024-48877-y)
Supplement: Supplementary file 4 — Source Data [file 41467_2024_48877_MOESM4_ESM.zip › Source Data/Figure 5a.xls]

## Sheet: Sheet1
Wavelength	Transmittance	Transmittance	Transmittance	Transmittance	Photopic response	Reflectance	Reflectance
nm	%	%	%	%		%	%
	PSC	PSC/PIB	FTO	FTO/PIB		ITO	ITO/PIB
380	1.30345	1.627	67.966	70.146	0.004	7.506	12.817
380.5	1.31403	1.634	68.027	70.143	0.0044	7.486	12.794
381	1.32796	1.631	68.031	70.125	0.0048	7.486	12.764
381.5	1.3499	1.671	68.21	70.044	0.0052	7.594	12.608
382	1.36073	1.711	68.211	69.972	0.0056	7.588	12.433
382.5	1.40316	1.776	68.274	70.016	0.006	7.642	12.239
383	1.44612	1.823	68.445	70.222	0.0064	7.692	12.047
383.5	1.48901	1.854	68.547	70.477	0.0068	7.649	11.908
384	1.5341	1.881	68.636	70.651	0.0072	7.675	11.821
384.5	1.56337	1.891	68.765	70.834	0.0076	7.707	11.635
385	1.57928	1.941	68.842	71.107	0.008	7.745	11.502
385.5	1.60888	1.987	68.964	71.214	0.0084	7.748	11.333
386	1.63179	2.014	69.04	71.269	0.0088	7.782	11.185
386.5	1.65008	2.069	69.11	71.454	0.0092	7.732	11.119
387	1.68894	2.119	69.13	71.361	0.0096	7.684	11.101
387.5	1.73532	2.173	69.04	71.327	0.01	7.675	11.009
388	1.79054	2.235	68.803	71.573	0.0104	7.62	10.864
388.5	1.84535	2.271	68.655	71.472	0.0108	7.651	10.689
389	1.88769	2.304	68.675	71.445	0.0112	7.729	10.497
389.5	1.91964	2.333	68.895	71.51	0.0116	7.747	10.397
390	1.94153	2.39	69.084	71.506	0.012	7.787	10.266
390.5	1.9688	2.466	69.225	71.669	0.0134	7.799	10.19
391	2.00036	2.524	69.403	71.805	0.0148	7.753	10.095
391.5	2.04379	2.589	69.31	71.739	0.0162	7.773	9.984
392	2.09946	2.646	69.441	71.625	0.0176	7.843	9.883
392.5	2.16871	2.701	69.391	71.744	0.019	7.906	9.721
393	2.23388	2.756	69.432	71.979	0.0204	7.936	9.526
393.5	2.25822	2.814	69.74	72.421	0.0218	7.961	9.413
394	2.29814	2.881	69.862	72.726	0.0232	7.938	9.282
394.5	2.34594	2.946	69.984	72.913	0.0246	7.942	9.201
395	2.40678	3.017	70.113	73.032	0.026	7.938	9.175
395.5	2.48635	3.098	70.073	73.145	0.0274	7.928	9.065
396	2.58595	3.177	70.122	73.277	0.0288	7.883	8.978
396.5	2.64212	3.233	70.224	73.369	0.0302	7.776	8.908
397	2.69959	3.314	70.258	73.418	0.0316	7.724	8.795
397.5	2.7645	3.369	70.247	73.288	0.033	7.697	8.705
398	2.82211	3.413	70.216	73.329	0.0344	7.703	8.678
398.5	2.9002	3.5	70.145	73.375	0.0358	7.7	8.566
399	2.9978	3.571	70.078	73.289	0.0372	7.71	8.521
399.5	3.08217	3.662	70.209	73.392	0.0386	7.698	8.456
400	3.15464	3.777	70.129	73.398	0.04	7.663	8.366
400.5	3.24368	3.86	70.16	73.3	0.044	7.701	8.376
401	3.31517	3.954	70.219	73.369	0.048	7.684	8.333
401.5	3.39842	4.059	70.105	73.428	0.052	7.668	8.319
402	3.48148	4.138	70.166	73.477	0.056	7.701	8.298
402.5	3.57253	4.247	70.285	73.598	0.06	7.689	8.273
403	3.67546	4.367	70.512	73.811	0.064	7.687	8.292
403.5	3.78219	4.468	70.74	74.147	0.068	7.672	8.276
404	3.88607	4.57	70.972	74.236	0.072	7.628	8.282
404.5	4.00444	4.637	71.056	74.582	0.076	7.607	8.286
405	4.0945	4.723	70.888	74.715	0.08	7.611	8.253
405.5	4.20736	4.837	70.924	74.628	0.084	7.625	8.257
406	4.33498	4.951	71.03	74.821	0.088	7.584	8.263
406.5	4.43879	5.119	71.199	74.695	0.092	7.573	8.267
407	4.5803	5.235	71.394	74.736	0.096	7.552	8.302
407.5	4.71176	5.348	71.362	74.814	0.1	7.512	8.354
408	4.85744	5.478	71.312	74.699	0.104	7.504	8.44
408.5	4.99322	5.603	71.304	74.828	0.108	7.498	8.559
409	5.10762	5.734	71.33	74.878	0.112	7.462	8.643
409.5	5.23383	5.887	71.588	74.837	0.116	7.445	8.717
410	5.36679	6.041	71.764	74.94	0.12	7.437	8.778
410.5	5.49711	6.169	71.747	74.837	0.134	7.445	8.859
411	5.63105	6.32	71.931	74.704	0.148	7.475	8.934
411.5	5.78086	6.442	71.921	74.774	0.162	7.452	9.018
412	5.90929	6.561	71.95	74.902	0.176	7.448	9.07
412.5	6.04937	6.685	72.116	75.082	0.19	7.396	9.109
413	6.19048	6.812	72.221	75.328	0.204	7.362	9.157
413.5	6.31216	6.944	72.35	75.296	0.218	7.411	9.204
414	6.44601	7.076	72.322	75.258	0.232	7.42	9.283
414.5	6.59626	7.198	72.368	75.121	0.246	7.42	9.332
415	6.74738	7.358	72.311	74.991	0.26	7.404	9.439
415.5	6.90656	7.513	72.395	75.232	0.274	7.33	9.509
416	7.05067	7.664	72.574	75.238	0.288	7.298	9.554
416.5	7.18414	7.835	72.552	75.169	0.302	7.277	9.593
417	7.30901	7.959	72.658	75.143	0.316	7.225	9.598
417.5	7.41551	8.067	72.661	75.049	0.33	7.251	9.674
418	7.5211	8.185	72.649	75.117	0.344	7.219	9.724
418.5	7.59437	8.279	72.925	75.375	0.358	7.179	9.755
419	7.68259	8.372	73.051	75.603	0.372	7.185	9.764
419.5	7.76815	8.524	73.141	75.739	0.386	7.132	9.724
420	7.85873	8.641	73.375	75.734	0.4	7.082	9.775
420.5	7.97546	8.798	73.492	75.772	0.438	7.045	9.807
421	8.06295	8.931	73.579	75.842	0.476	7.021	9.874
421.5	8.14609	9.053	73.54	75.801	0.514	7.008	9.875
422	8.20748	9.181	73.63	75.909	0.552	7.034	9.793
422.5	8.26284	9.291	73.726	75.984	0.59	7.021	9.769
423	8.34226	9.436	73.889	75.935	0.628	7.025	9.688
423.5	8.38282	9.552	74.037	75.958	0.666	6.992	9.682
424	8.43195	9.65	74.083	75.97	0.704	6.94	9.695
424.5	8.49205	9.781	74.037	75.992	0.742	6.94	9.679
425	8.54922	9.909	74.048	76.077	0.78	6.903	9.648
425.5	8.64765	10.017	74.174	76.183	0.818	6.853	9.587
426	8.73611	10.153	74.156	76.23	0.856	6.816	9.521
426.5	8.78468	10.258	74.173	76.221	0.894	6.754	9.483
427	8.81493	10.367	74.081	76.067	0.932	6.668	9.435
427.5	8.8513	10.495	74.019	75.916	0.97	6.664	9.412
428	8.92274	10.623	73.996	75.919	1.008	6.638	9.392
428.5	8.99938	10.733	74.162	75.909	1.046	6.607	9.328
429	9.09593	10.855	74.229	76.195	1.084	6.581	9.3
429.5	9.21962	10.956	74.292	76.414	1.122	6.514	9.251
430	9.32422	11.086	74.365	76.59	1.16	6.454	9.186
430.5	9.47687	11.205	74.348	76.799	1.217	6.424	9.117
431	9.64616	11.325	74.443	76.886	1.274	6.386	9.042
431.5	9.81529	11.436	74.583	76.921	1.331	6.364	8.975
432	9.99562	11.554	74.718	76.938	1.388	6.34	8.894
432.5	10.1562	11.685	74.728	76.938	1.445	6.3	8.809
433	10.3249	11.787	74.788	76.747	1.502	6.279	8.755
433.5	10.4603	11.902	74.663	76.666	1.559	6.242	8.699
434	10.6335	12.019	74.55	76.518	1.616	6.178	8.676
434.5	10.7838	12.138	74.519	76.463	1.673	6.137	8.632
435	10.9607	12.302	74.539	76.559	1.73	6.079	8.583
435.5	11.1371	12.459	74.664	76.694	1.787	6.003	8.492
436	11.2859	12.608	74.838	76.741	1.844	6.006	8.369
436.5	11.4953	12.756	74.883	76.851	1.901	5.989	8.286
437	11.6779	12.894	74.872	76.891	1.958	5.963	8.189
437.5	11.8684	13.054	74.953	76.833	2.015	5.965	8.104
438	12.0388	13.203	74.939	76.836	2.072	5.931	8.049
438.5	12.1404	13.345	75.041	76.842	2.129	5.881	7.994
439	12.2333	13.474	74.985	76.846	2.186	5.864	7.93
439.5	12.3203	13.599	74.934	76.924	2.243	5.841	7.852
440	12.446	13.693	74.954	77.116	2.3	5.821	7.796
440.5	12.5992	13.802	74.93	77.139	2.375	5.804	7.73
441	12.7475	13.907	75.012	77.2	2.45	5.791	7.672
441.5	12.9033	14.001	75.099	77.155	2.525	5.791	7.657
442	13.011	14.088	75.136	77.165	2.6	5.753	7.6
442.5	13.1157	14.188	75.142	77.211	2.675	5.762	7.533
443	13.2114	14.297	75.209	77.301	2.75	5.743	7.46
443.5	13.3127	14.418	75.169	77.4	2.825	5.728	7.393
444	13.4004	14.574	75.063	77.464	2.9	5.728	7.346
444.5	13.4856	14.737	74.974	77.426	2.975	5.695	7.289
445	13.5757	14.842	74.863	77.376	3.05	5.688	7.259
445.5	13.6517	14.967	74.872	77.328	3.125	5.679	7.199
446	13.7488	15.067	74.919	77.277	3.2	5.678	7.144
446.5	13.839	15.179	74.995	77.22	3.275	5.679	7.094
447	13.9237	15.309	75.07	77.307	3.35	5.656	7.008
447.5	13.9978	15.462	75.032	77.437	3.425	5.623	6.944
448	14.0981	15.591	75.069	77.46	3.5	5.592	6.889
448.5	14.1778	15.726	75.035	77.463	3.575	5.56	6.847
449	14.2349	15.898	74.988	77.35	3.65	5.576	6.804
449.5	14.3437	16.023	75.003	77.255	3.725	5.594	6.758
450	14.4255	16.174	74.979	77.271	3.8	5.617	6.706
450.5	14.5399	16.307	74.962	77.377	3.91	5.644	6.65
451	14.6742	16.422	75.032	77.425	4.02	5.621	6.609
451.5	14.7654	16.521	75.117	77.585	4.13	5.606	6.596
452	14.8706	16.606	75.235	77.745	4.24	5.585	6.561
452.5	15.0139	16.687	75.386	77.953	4.35	5.573	6.503
453	15.1367	16.785	75.443	78.188	4.46	5.563	6.459
453.5	15.2631	16.895	75.496	78.351	4.57	5.568	6.407
454	15.3894	17.029	75.6	78.433	4.68	5.598	6.355
454.5	15.4678	17.137	75.62	78.526	4.79	5.602	6.316
455	15.548	17.279	75.572	78.548	4.9	5.617	6.299
455.5	15.6289	17.456	75.453	78.436	5.01	5.611	6.245
456	15.6717	17.598	75.391	78.477	5.12	5.598	6.203
456.5	15.7201	17.795	75.417	78.473	5.23	5.602	6.186
457	15.8159	17.905	75.476	78.526	5.34	5.589	6.137
457.5	15.9015	17.99	75.546	78.633	5.45	5.611	6.099
458	15.9919	18.117	75.531	78.644	5.56	5.618	6.065
458.5	16.1089	18.208	75.624	78.572	5.67	5.605	6.033
459	16.168	18.288	75.655	78.554	5.78	5.63	5.989
459.5	16.2838	18.433	75.717	78.568	5.89	5.624	5.978
460	16.4657	18.527	75.813	78.636	6	5.65	5.954
460.5	16.5829	18.629	75.836	78.694	6.155	5.693	5.917
461	16.7151	18.747	75.905	78.734	6.31	5.693	5.898
461.5	16.8236	18.781	75.882	78.687	6.465	5.676	5.864
462	16.8587	18.884	75.83	78.531	6.62	5.647	5.84
462.5	16.9824	18.951	75.775	78.52	6.775	5.638	5.844
463	17.0838	19.037	75.844	78.679	6.93	5.663	5.838
463.5	17.1758	19.16	75.989	78.885	7.085	5.685	5.835
464	17.2926	19.272	76.079	79.091	7.24	5.67	5.814
464.5	17.3577	19.374	76.176	79.143	7.395	5.652	5.777
465	17.4883	19.46	76.166	79.053	7.55	5.617	5.74
465.5	17.5601	19.559	76.169	79.012	7.705	5.62	5.724
466	17.6846	19.659	76.289	79.042	7.86	5.627	5.692
466.5	17.774	19.754	76.302	79.088	8.015	5.632	5.663
467	17.8669	19.839	76.363	79.15	8.17	5.641	5.65
467.5	17.9853	19.942	76.418	79.221	8.325	5.632	5.598
468	18.1029	19.989	76.459	79.193	8.48	5.647	5.592
468.5	18.2278	20.11	76.564	79.161	8.635	5.649	5.571
469	18.2994	20.258	76.579	79.071	8.79	5.649	5.537
469.5	18.4057	20.302	76.659	79.013	8.945	5.63	5.53
470	18.4779	20.444	76.544	79.034	9.1	5.635	5.516
470.5	18.5198	20.535	76.514	79.237	9.34	5.63	5.493
471	18.5688	20.618	76.514	79.35	9.58	5.659	5.487
471.5	18.6348	20.764	76.534	79.358	9.82	5.661	5.476
472	18.6729	20.834	76.625	79.378	10.06	5.667	5.47
472.5	18.7728	20.918	76.64	79.333	10.3	5.65	5.487
473	18.8847	20.987	76.834	79.469	10.54	5.617	5.466
473.5	19.0129	21.074	76.935	79.7	10.78	5.652	5.464
474	19.169	21.136	77.036	79.779	11.02	5.65	5.446
474.5	19.2885	21.201	77.151	79.834	11.26	5.664	5.412
475	19.3388	21.294	77.17	79.825	11.5	5.663	5.428
475.5	19.3885	21.353	77.092	79.774	11.74	5.638	5.418
476	19.415	21.402	77.097	79.816	11.98	5.624	5.402
476.5	19.4985	21.457	77.029	79.921	12.22	5.627	5.402
477	19.5968	21.507	77.008	80.083	12.46	5.618	5.368
477.5	19.6332	21.562	77.048	80.251	12.7	5.643	5.356
478	19.7114	21.66	77.206	80.232	12.94	5.632	5.331
478.5	19.7857	21.771	77.411	80.113	13.18	5.618	5.328
479	19.9665	21.886	77.472	79.913	13.42	5.627	5.322
479.5	20.0978	22.04	77.516	79.721	13.66	5.602	5.339
480	20.1796	22.134	77.519	79.765	13.9	5.612	5.356
480.5	20.2524	22.188	77.481	79.836	14.245	5.64	5.344
481	20.3374	22.266	77.592	80.005	14.59	5.62	5.339
481.5	20.4464	22.293	77.672	80.136	14.935	5.627	5.298
482	20.5487	22.327	77.629	80.177	15.28	5.641	5.296
482.5	20.5983	22.391	77.774	80.373	15.625	5.641	5.293
483	20.6117	22.427	77.829	80.389	15.97	5.655	5.315
483.5	20.65	22.438	78.043	80.449	16.315	5.678	5.319
484	20.7349	22.473	78.188	80.63	16.66	5.687	5.331
484.5	20.8413	22.507	78.221	80.65	17.005	5.714	5.344
485	20.9323	22.598	78.281	80.664	17.35	5.743	5.341
485.5	21.0019	22.697	78.317	80.733	17.695	5.739	5.367
486	21.0618	22.858	78.259	80.638	18.04	5.737	5.365
486.5	21.1397	22.943	78.253	80.53	18.385	5.746	5.365
487	21.2227	22.993	78.262	80.603	18.73	5.76	5.347
487.5	21.3508	23.058	78.215	80.664	19.075	5.789	5.334
488	21.4786	23.067	78.264	80.919	19.42	5.811	5.324
488.5	21.6097	23.123	78.311	81.143	19.765	5.83	5.33
489	21.6876	23.138	78.381	81.323	20.11	5.876	5.356
489.5	21.7745	23.203	78.477	81.456	20.455	5.884	5.376
490	21.758	23.251	78.59	81.317	20.8	5.928	5.392
490.5	21.7596	23.338	78.539	81.345	21.375	5.933	5.406
491	21.8058	23.41	78.433	81.195	21.95	5.896	5.42
491.5	21.8433	23.407	78.369	81.151	22.525	5.905	5.44
492	21.9761	23.453	78.371	81.201	23.1	5.885	5.432
492.5	22.1358	23.457	78.398	81.181	23.675	5.898	5.418
493	22.2749	23.503	78.61	81.247	24.25	5.933	5.411
493.5	22.4028	23.575	78.693	81.177	24.825	5.951	5.406
494	22.4797	23.593	78.711	81.157	25.4	5.966	5.437
494.5	22.4761	23.636	78.809	81.154	25.975	6.003	5.464
495	22.4659	23.604	78.714	81.131	26.55	6.032	5.489
495.5	22.4695	23.593	78.676	81.2	27.125	6.062	5.499
496	22.5623	23.625	78.671	81.239	27.7	6.084	5.482
496.5	22.6063	23.61	78.726	81.139	28.275	6.093	5.466
497	22.6762	23.642	78.85	81.198	28.85	6.122	5.466
497.5	22.678	23.724	79.057	81.052	29.425	6.146	5.461
498	22.7104	23.74	79.231	81.041	30	6.178	5.481
498.5	22.7208	23.798	79.388	81.004	30.575	6.194	5.528
499	22.7809	23.853	79.51	81.071	31.15	6.213	5.544
499.5	22.8632	23.828	79.601	81.223	31.725	6.215	5.533
500	22.9019	23.825	79.623	81.259	32.3	6.209	5.54
500.5	23.0454	23.802	79.625	81.316	33.2	6.218	5.542
501	23.0953	23.763	79.588	81.247	34.1	6.235	5.565
501.5	23.1661	23.706	79.465	81.133	35	6.262	5.6
502	23.2403	23.689	79.391	81.023	35.9	6.279	5.623
502.5	23.2927	23.671	79.247	81.05	36.8	6.287	5.64
503	23.3254	23.703	79.167	81.029	37.7	6.273	5.632
503.5	23.3781	23.737	79.156	81.154	38.6	6.273	5.643
504	23.3393	23.714	79.308	81.245	39.5	6.302	5.638
504.5	23.3166	23.676	79.379	81.308	40.4	6.334	5.638
505	23.3276	23.598	79.416	81.306	41.3	6.372	5.658
505.5	23.3316	23.506	79.396	81.271	42.2	6.383	5.669
506	23.3512	23.431	79.312	81.281	43.1	6.404	5.682
506.5	23.3836	23.364	79.289	81.355	44	6.427	5.702
507	23.3497	23.297	79.324	81.371	44.9	6.435	5.701
507.5	23.3388	23.232	79.41	81.366	45.8	6.451	5.719
508	23.3156	23.152	79.424	81.387	46.7	6.447	5.753
508.5	23.2607	23.083	79.436	81.297	47.6	6.435	5.751
509	23.2552	22.995	79.413	81.383	48.5	6.445	5.756
509.5	23.2186	22.908	79.436	81.471	49.4	6.474	5.748
510	23.2237	22.821	79.533	81.52	50.3	6.499	5.746
510.5	23.188	22.743	79.691	81.604	51.335	6.514	5.763
511	23.1308	22.639	79.709	81.561	52.37	6.503	5.768
511.5	23.0488	22.511	79.596	81.416	53.405	6.477	5.763
512	22.9174	22.423	79.372	81.317	54.44	6.458	5.75
512.5	22.7947	22.275	79.216	81.265	55.475	6.439	5.734
513	22.6965	22.121	79.123	81.25	56.51	6.436	5.763
513.5	22.6165	21.971	79.106	81.326	57.545	6.427	5.785
514	22.5099	21.773	79.166	81.386	58.58	6.413	5.801
514.5	22.4224	21.562	79.155	81.268	59.615	6.409	5.838
515	22.3623	21.352	79.204	81.195	60.65	6.396	5.833
515.5	22.2366	21.129	79.21	81.152	61.685	6.407	5.862
516	22.2193	20.908	79.208	81.145	62.72	6.422	5.904
516.5	22.1419	20.691	79.169	81.328	63.755	6.432	5.928
517	22.0024	20.462	79.196	81.401	64.79	6.439	5.948
517.5	21.8582	20.27	79.189	81.441	65.825	6.429	5.956
518	21.6454	20.117	79.272	81.396	66.86	6.415	5.948
518.5	21.4354	19.943	79.266	81.314	67.895	6.387	5.951
519	21.224	19.781	79.169	81.209	68.93	6.364	5.968
519.5	21.0718	19.606	79.222	81.116	69.965	6.34	5.995
520	20.9169	19.392	79.231	81.111	71	6.317	6.024
520.5	20.8081	19.223	79.358	81.125	71.76	6.3	6.032
521	20.6854	19.051	79.532	81.351	72.52	6.261	6.055
521.5	20.5199	18.88	79.688	81.57	73.28	6.245	6.061
522	20.3746	18.748	79.793	81.734	74.04	6.216	6.097
522.5	20.1802	18.639	79.857	81.883	74.8	6.206	6.149
523	20.0129	18.578	79.927	81.99	75.56	6.229	6.203
523.5	19.8261	18.567	79.863	81.993	76.32	6.235	6.285
524	19.6729	18.602	79.707	81.953	77.08	6.242	6.346
524.5	19.5408	18.672	79.617	81.822	77.84	6.258	6.415
525	19.4651	18.86	79.553	81.67	78.6	6.255	6.479
525.5	19.4394	19.119	79.448	81.593	79.36	6.242	6.561
526	19.4138	19.421	79.364	81.555	80.12	6.27	6.628
526.5	19.4684	19.888	79.321	81.538	80.88	6.284	6.696
527	19.595	20.425	79.156	81.546	81.64	6.302	6.798
527.5	19.8105	21.101	79.112	81.519	82.4	6.32	6.876
528	20.1597	21.945	79.065	81.493	83.16	6.342	6.989
528.5	20.5996	22.972	78.993	81.541	83.92	6.372	7.094
529	21.0795	24.129	79.005	81.557	84.68	6.395	7.199
529.5	21.6472	25.368	79.03	81.613	85.44	6.461	7.31
530	22.2867	26.73	79.118	81.633	86.2	6.511	7.436
530.5	23.0517	28.172	79.124	81.667	86.66	6.587	7.617
531	24.0024	29.781	79.158	81.54	87.12	6.728	7.755
531.5	25.1096	31.535	79.06	81.512	87.58	6.874	7.903
532	26.3325	33.388	79.083	81.468	88.04	7.024	8.038
532.5	27.6701	35.362	79.208	81.418	88.5	7.166	8.153
533	29.1759	37.383	79.213	81.509	88.96	7.321	8.295
533.5	30.7519	39.557	79.33	81.606	89.42	7.486	8.421
534	32.5294	41.818	79.52	81.766	89.88	7.69	8.543
534.5	34.4363	44.043	79.489	82.005	90.34	7.91	8.678
535	36.3423	46.332	79.544	82.092	90.8	8.136	8.83
535.5	38.341	48.997	80.029	82.55	91.26	8.333	8.919
536	40.3407	51.395	79.955	82.619	91.72	8.566	9.088
536.5	42.5224	53.716	80.101	82.605	92.18	8.83	9.219
537	44.7243	56	80.205	82.704	92.64	9.084	9.322
537.5	47.1014	57.742	79.886	82.332	93.1	9.425	9.482
538	49.4015	59.677	79.807	82.173	93.56	9.731	9.55
538.5	51.4814	61.674	79.755	81.956	94.02	9.984	9.642
539	53.5501	63.451	79.633	81.816	94.48	10.239	9.724
539.5	55.4189	65.03	79.517	81.635	94.94	10.428	9.799
540	57.2017	66.545	79.492	81.735	95.4	10.617	9.879
540.5	59.004	67.838	79.344	81.711	95.605	10.826	9.935
541	60.7716	69.077	79.372	81.79	95.81	10.995	9.991
541.5	62.5091	70.29	79.323	81.834	96.015	11.198	10.042
542	64.1423	71.339	79.318	81.834	96.22	11.343	10.081
542.5	65.662	72.435	79.315	81.949	96.425	11.494	10.127
543	66.9045	73.43	79.277	81.856	96.63	11.613	10.164
543.5	68.0616	74.463	79.181	81.952	96.835	11.694	10.173
544	69.0598	75.348	79.144	81.96	97.04	11.798	10.187
544.5	69.9064	76.045	79.152	81.902	97.245	11.861	10.17
545	70.8137	76.624	79.135	81.967	97.45	11.94	10.164
545.5	71.4505	77.055	79.166	81.886	97.655	11.989	10.179
546	72.155	77.47	79.248	81.87	97.86	12.004	10.191
546.5	72.9228	77.808	79.288	81.985	98.065	12.025	10.208
547	73.5016	78.207	79.387	82.033	98.27	12.045	10.21
547.5	74.1347	78.546	79.52	82.191	98.475	12.074	10.191
548	74.5226	78.882	79.572	82.143	98.68	12.123	10.178
548.5	74.6936	79.173	79.645	82.135	98.885	12.163	10.155
549	74.9329	79.376	79.543	82.04	99.09	12.177	10.138
549.5	75.1661	79.475	79.59	81.992	99.295	12.18	10.107
550	75.5216	79.486	79.57	82.04	99.5	12.161	10.104
550.5	75.9688	79.468	79.584	82.094	99.5	12.128	10.115
551	76.1443	79.524	79.572	82.141	99.5	12.102	10.12
551.5	76.3678	79.654	79.59	82.124	99.5	12.045	10.17
552	76.4385	79.852	79.623	82.262	99.5	12.007	10.158
552.5	76.4155	80.052	79.654	82.291	99.5	11.992	10.133
553	76.3813	80.173	79.884	82.578	99.5	11.98	10.114
553.5	76.3925	80.315	79.892	82.693	99.5	11.992	10.056
554	76.4022	80.544	79.979	82.761	99.5	12.036	10.031
554.5	76.3612	80.693	79.883	82.834	99.5	12.022	10.025
555	76.5976	80.91	79.787	82.729	99.5	12.012	10.028
555.5	76.6841	81.024	79.779	82.719	99.5	11.957	10.068
556	76.93	81.021	79.759	82.758	99.5	11.873	10.071
556.5	77.2331	81.009	79.936	82.716	99.5	11.861	10.089
557	77.4329	81.015	80.159	82.75	99.5	11.838	10.08
557.5	77.5953	81.128	80.231	82.79	99.5	11.853	10.094
558	77.5697	81.265	80.367	82.799	99.5	11.821	10.12
558.5	77.2815	81.512	80.449	82.953	99.5	11.787	10.103
559	76.9651	81.659	80.426	83.025	99.5	11.74	10.117
559.5	76.9244	81.828	80.55	83.107	99.5	11.703	10.089
560	77.0784	81.83	80.611	83.084	99.5	11.725	10.081
560.5	77.3892	81.796	80.655	83.003	99.285	11.682	10.098
561	77.8438	81.746	80.754	82.957	99.07	11.685	10.107
561.5	77.8053	81.604	80.757	83.015	98.855	11.684	10.109
562	77.723	81.511	80.721	82.977	98.64	11.682	10.097
562.5	77.6019	81.458	80.791	82.889	98.425	11.673	10.083
563	77.3588	81.432	80.656	82.712	98.21	11.656	10.104
563.5	77.5425	81.548	80.583	82.449	97.995	11.673	10.141
564	77.551	81.612	80.566	82.326	97.78	11.673	10.15
564.5	77.6945	81.642	80.45	82.385	97.565	11.716	10.165
565	77.8556	81.711	80.353	82.375	97.35	11.748	10.147
565.5	77.8263	81.601	80.246	82.385	97.135	11.742	10.15
566	77.9095	81.694	80.151	82.465	96.92	11.72	10.175
566.5	77.8836	81.708	80.264	82.533	96.705	11.71	10.184
567	77.6748	81.699	80.515	82.84	96.49	11.725	10.176
567.5	77.5802	81.715	80.885	83.17	96.275	11.748	10.158
568	77.3653	81.63	81.194	83.461	96.06	11.777	10.139
568.5	77.2341	81.595	81.317	83.595	95.845	11.786	10.139
569	77.3306	81.589	81.381	83.679	95.63	11.749	10.164
569.5	77.1618	81.654	81.367	83.63	95.415	11.726	10.176
570	77.0936	81.726	81.282	83.589	95.2	11.726	10.204
570.5	77.1394	81.795	81.11	83.508	94.79	11.732	10.228
571	77.2337	81.799	81.085	83.444	94.38	11.783	10.234
571.5	77.195	81.778	80.945	83.455	93.97	11.803	10.268
572	77.306	81.715	80.893	83.434	93.56	11.838	10.272
572.5	77.2601	81.717	80.907	83.525	93.15	11.858	10.291
573	77.0851	81.697	80.902	83.365	92.74	11.884	10.339
573.5	77.1903	81.528	80.913	83.266	92.33	11.916	10.378
574	77.3177	81.454	80.891	83.202	91.92	11.935	10.428
574.5	77.3872	81.366	80.981	83.278	91.51	11.964	10.416
575	77.5508	81.31	81.013	83.479	91.1	11.977	10.417
575.5	77.7931	81.526	81.116	83.67	90.69	12.001	10.4
576	77.7859	81.541	81.261	83.748	90.28	12.001	10.426
576.5	77.8435	81.583	81.404	83.765	89.87	12.012	10.486
577	77.9083	81.543	81.395	83.717	89.46	11.996	10.504
577.5	77.8377	81.274	81.48	83.694	89.05	12.013	10.529
578	77.8667	81.281	81.606	83.725	88.64	12.022	10.513
578.5	77.851	81.241	81.647	83.681	88.23	12.025	10.486
579	77.8208	81.372	81.749	83.788	87.82	12.041	10.472
579.5	77.9699	81.538	81.65	83.832	87.41	12.032	10.458
580	78.0151	81.587	81.627	83.826	87	12.025	10.457
580.5	78.0733	81.657	81.677	83.698	86.435	12.018	10.471
581	77.997	81.578	81.63	83.704	85.87	12.051	10.48
581.5	77.8434	81.487	81.726	83.607	85.305	12.061	10.457
582	77.7245	81.549	81.802	83.717	84.74	12.076	10.452
582.5	77.736	81.577	81.741	83.784	84.175	12.109	10.454
583	77.7712	81.639	81.712	83.737	83.61	12.102	10.46
583.5	77.7483	81.627	81.633	83.569	83.045	12.09	10.497
584	77.961	81.516	81.454	83.372	82.48	12.103	10.518
584.5	77.9473	81.471	81.311	83.4	81.915	12.123	10.547
585	78.0263	81.332	81.305	83.354	81.35	12.138	10.55
585.5	78.1378	81.464	81.372	83.536	80.785	12.175	10.548
586	78.0501	81.493	81.476	83.696	80.22	12.218	10.555
586.5	78.0576	81.52	81.631	83.868	79.655	12.259	10.542
587	78.0538	81.566	81.871	83.891	79.09	12.326	10.565
587.5	78.0776	81.572	82.039	83.881	78.525	12.381	10.567
588	78.1218	81.57	82.051	83.835	77.96	12.419	10.594
588.5	78.1062	81.558	82.169	83.772	77.395	12.428	10.62
589	78.1072	81.665	82.146	83.691	76.83	12.407	10.64
589.5	78.0848	81.54	81.985	83.742	76.265	12.384	10.706
590	77.9726	81.52	81.824	83.673	75.7	12.344	10.713
590.5	78.0038	81.432	81.68	83.568	75.07	12.355	10.725
591	77.8706	81.355	81.618	83.636	74.44	12.383	10.707
591.5	77.9128	81.508	81.874	83.684	73.81	12.439	10.658
592	77.9679	81.59	82.144	83.783	73.18	12.491	10.628
592.5	77.9364	81.586	82.314	83.722	72.55	12.495	10.625
593	77.9718	81.619	82.452	83.74	71.92	12.523	10.632
593.5	78.0613	81.474	82.439	83.649	71.29	12.498	10.657
594	78.127	81.427	82.478	83.632	70.66	12.494	10.68
594.5	78.2338	81.458	82.439	83.707	70.03	12.477	10.686
595	78.3297	81.473	82.306	83.813	69.4	12.44	10.698
595.5	78.2649	81.624	82.205	83.987	68.77	12.454	10.699
596	78.322	81.706	82.268	84.155	68.14	12.469	10.707
596.5	78.3639	81.752	82.315	84.32	67.51	12.482	10.707
597	78.5583	81.622	82.518	84.305	66.88	12.488	10.692
597.5	78.5711	81.433	82.607	84.23	66.25	12.476	10.699
598	78.6713	81.133	82.716	84.201	65.62	12.46	10.725
598.5	78.741	80.948	82.622	84.164	64.99	12.447	10.741
599	78.7162	80.878	82.375	84.12	64.36	12.457	10.783
599.5	78.7362	80.914	82.152	84.027	63.73	12.494	10.829
600	78.6386	81.042	81.837	83.849	63.1	12.495	10.844
600.5	78.591	81.212	81.805	83.768	62.46	12.543	10.863
601	78.5765	81.38	81.918	83.694	61.82	12.532	10.875
601.5	78.6083	81.396	82.17	83.81	61.18	12.502	10.854
602	78.6635	81.433	82.297	83.838	60.54	12.537	10.857
602.5	78.7111	81.458	82.454	83.813	59.9	12.544	10.846
603	78.701	81.454	82.509	83.882	59.26	12.561	10.802
603.5	78.7647	81.485	82.477	83.868	58.62	12.596	10.797
604	78.799	81.549	82.372	83.904	57.98	12.555	10.797
604.5	78.9704	81.496	82.346	83.98	57.34	12.526	10.831
605	78.983	81.49	82.283	84.081	56.7	12.531	10.87
605.5	79.0718	81.531	82.323	84.106	56.06	12.527	10.892
606	79.1447	81.424	82.613	84.154	55.42	12.57	10.872
606.5	79.277	81.377	82.654	84.201	54.78	12.622	10.88
607	79.5405	81.288	82.808	84.131	54.14	12.694	10.892
607.5	79.5876	81.076	82.884	84.097	53.5	12.758	10.939
608	79.6134	80.951	82.759	84.209	52.86	12.831	11.035
608.5	79.4049	80.885	82.655	84.042	52.22	12.845	11.044
609	79.3088	80.894	82.503	83.945	51.58	12.822	11.079
609.5	79.2905	80.981	82.343	83.815	50.94	12.828	11.063
610	79.5156	81.076	82.32	83.598	50.3	12.819	11.011
610.5	79.5381	81.163	82.431	83.664	49.69	12.837	10.989
611	79.5848	81.071	82.457	83.708	49.08	12.872	10.989
611.5	79.6037	81.017	82.431	83.9	48.47	12.897	11.018
612	79.6152	80.94	82.454	84.045	47.86	12.93	11.046
612.5	79.7422	80.812	82.384	84.146	47.25	12.976	11.098
613	79.8427	80.73	82.407	84.222	46.64	13.014	11.116
613.5	79.7748	80.716	82.417	84.256	46.03	13.042	11.119
614	79.5867	80.737	82.437	84.203	45.42	13.074	11.119
614.5	79.651	80.74	82.471	84.111	44.81	13.071	11.131
615	79.6505	80.936	82.44	84.055	44.2	13.075	11.145
615.5	79.8442	80.89	82.571	83.885	43.59	13.094	11.169
616	80.1537	80.853	82.584	83.798	42.98	13.144	11.209
616.5	80.2813	80.843	82.555	83.771	42.37	13.203	11.232
617	80.416	80.769	82.715	83.888	41.76	13.252	11.24
617.5	80.5691	80.829	82.776	84.039	41.15	13.297	11.261
618	80.444	80.817	82.701	84.142	40.54	13.272	11.31
618.5	80.3221	80.772	82.767	84.137	39.93	13.292	11.336
619	80.1844	80.696	82.562	84.145	39.32	13.321	11.386
619.5	80.0866	80.663	82.44	83.943	38.71	13.335	11.43
620	80.2067	80.643	82.362	83.836	38.1	13.376	11.435
620.5	80.4043	80.739	82.205	83.806	37.52	13.428	11.49
621	80.6326	80.809	82.236	83.714	36.94	13.449	11.528
621.5	80.8711	80.899	82.167	83.794	36.36	13.495	11.563
622	80.9787	80.966	82.211	83.847	35.78	13.516	11.604
622.5	80.9447	80.803	82.32	84.019	35.2	13.542	11.627
623	80.9065	80.623	82.333	84.019	34.62	13.582	11.668
623.5	80.7828	80.394	82.344	83.958	34.04	13.6	11.671
624	80.8138	80.225	82.46	83.957	33.46	13.672	11.699
624.5	80.9716	80.304	82.391	83.841	32.88	13.719	11.694
625	81.0767	80.238	82.454	83.725	32.3	13.785	11.708
625.5	81.2142	80.293	82.518	83.865	31.72	13.85	11.746
626	81.1921	80.29	82.542	83.879	31.14	13.916	11.752
626.5	81.0895	80.165	82.591	83.896	30.56	13.983	11.794
627	81.0536	80.33	82.573	84.024	29.98	14.075	11.795
627.5	80.9471	80.206	82.503	83.96	29.4	14.16	11.806
628	80.8323	80.15	82.434	83.998	28.82	14.149	11.836
628.5	80.9379	80.046	82.44	83.942	28.24	14.151	11.858
629	81.1283	79.834	82.396	83.975	27.66	14.148	11.917
629.5	81.2192	79.961	82.567	83.91	27.08	14.178	11.975
630	81.4747	79.985	82.539	83.826	26.5	14.291	12.044
630.5	81.5682	80.159	82.454	83.789	26.05	14.349	12.088
631	81.5524	80.241	82.321	83.727	25.6	14.407	12.083
631.5	81.752	80.232	81.935	83.659	25.15	14.449	12.053
632	81.7373	80.156	81.75	83.63	24.7	14.426	12.076
632.5	81.8458	79.878	81.761	83.598	24.25	14.507	12.12
633	81.7424	79.709	82.013	83.553	23.8	14.581	12.18
633.5	81.691	79.515	82.301	83.789	23.35	14.667	12.257
634	81.538	79.433	82.556	83.815	22.9	14.78	12.289
634.5	81.444	79.669	82.707	83.995	22.45	14.911	12.296
635	81.5784	79.739	82.813	84.068	22	14.981	12.352
635.5	81.5147	79.817	82.817	84.12	21.55	15.004	12.39
636	81.7038	79.688	82.785	84.251	21.1	15.096	12.433
636.5	81.736	79.43	82.718	84.264	20.65	15.157	12.514
637	81.921	79.381	82.632	84.2	20.2	15.201	12.541
637.5	82.1181	79.176	82.449	84.148	19.75	15.213	12.576
638	82.3577	79.231	82.355	84.03	19.3	15.245	12.645
638.5	82.3726	79.225	82.162	83.919	18.85	15.266	12.682
639	82.2226	79.147	81.961	83.971	18.4	15.323	12.759
639.5	82.1292	79.112	81.973	83.772	17.95	15.421	12.822
640	82.0351	79.112	81.973	83.842	17.5	15.491	12.798
640.5	82.0318	79.221	82.147	83.772	17.16	15.501	12.83
641	82.0256	79.236	82.173	83.801	16.82	15.547	12.808
641.5	82.0444	79.118	82.216	83.871	16.48	15.628	12.839
642	82.0548	78.986	82.117	83.765	16.14	15.675	12.881
642.5	82.1643	78.677	82.031	83.656	15.8	15.762	12.92
643	82.2661	78.545	81.87	83.531	15.46	15.854	13.026
643.5	82.3854	78.622	81.924	83.549	15.12	15.961	13.068
644	82.5146	78.542	81.949	83.708	14.78	15.996	13.132
644.5	82.598	78.566	82.021	83.948	14.44	16.064	13.173
645	82.5047	78.432	82.341	84.001	14.1	16.096	13.17
645.5	82.5618	78.334	82.486	83.879	13.76	16.124	13.188
646	82.5368	78.392	82.648	83.556	13.42	16.217	13.24
646.5	82.5184	78.453	82.593	83.356	13.08	16.257	13.272
647	82.66	78.47	82.48	83.211	12.74	16.357	13.266
647.5	82.6075	78.496	82.233	83.374	12.4	16.406	13.298
648	82.754	78.546	82.103	83.511	12.06	16.512	13.336
648.5	82.7376	78.549	82.112	83.705	11.72	16.643	13.362
649	82.6684	78.56	82.153	83.823	11.38	16.745	13.409
649.5	82.5031	78.548	82.242	83.849	11.04	16.85	13.425
650	82.4675	78.549	82.288	83.929	10.7	16.89	13.429
650.5	82.7017	78.511	82.376	83.89	10.47	16.943	13.461
651	82.8287	78.435	82.317	83.904	10.24	16.966	13.489
651.5	82.9809	78.305	82.231	83.936	10.01	17.073	13.564
652	82.757	78.328	82.216	83.879	9.78	17.178	13.629
652.5	82.5667	78.255	82.228	83.836	9.55	17.218	13.643
653	82.4309	78.265	82.205	83.836	9.32	17.285	13.713
653.5	82.6634	78.183	82.31	83.572	9.09	17.317	13.731
654	82.8266	78.072	82.327	83.601	8.86	17.363	13.762
654.5	82.8061	77.966	82.24	83.63	8.63	17.416	13.841
655	82.8609	77.864	82.227	83.74	8.4	17.451	13.873
655.5	82.685	77.995	82.146	83.923	8.17	17.545	13.928
656	82.4879	77.927	82.243	83.925	7.94	17.628	13.966
656.5	82.6298	77.902	82.3	83.958	7.71	17.76	13.977
657	82.8808	77.8	82.344	83.884	7.48	17.918	14.009
657.5	83.0084	77.608	82.327	83.931	7.25	17.975	14.03
658	83.0732	77.419	82.249	83.897	7.02	18.057	14.052
658.5	83.0072	77.17	82.152	83.957	6.79	18.094	14.069
659	82.8894	77.191	82.253	83.817	6.56	18.105	14.058
659.5	82.8987	77.26	82.265	83.783	6.33	18.178	14.122
660	82.9456	77.422	82.326	83.878	6.1	18.192	14.125
660.5	82.748	77.631	82.304	83.766	5.955	18.246	14.12
661	82.4698	77.733	82.144	83.8	5.81	18.347	14.182
661.5	82.1373	77.769	82.175	83.794	5.665	18.436	14.124
662	81.991	77.782	82.086	83.824	5.52	18.51	14.107
662.5	81.8196	77.754	82.178	83.998	5.375	18.597	14.212
663	81.6492	77.701	82.22	84.2	5.23	18.636	14.246
663.5	81.8169	77.553	82.253	84.161	5.085	18.669	14.308
664	81.7228	77.417	82.108	84.235	4.94	18.733	14.38
664.5	81.8803	77.373	82.185	84.161	4.795	18.762	14.377
665	81.9523	77.441	82.318	84.247	4.65	18.845	14.395
665.5	81.6549	77.458	82.376	84.286	4.505	18.924	14.418
666	81.4568	77.502	82.68	84.232	4.36	19.072	14.484
666.5	81.2373	77.37	82.62	84.256	4.215	19.189	14.536
667	81.3039	77.217	82.478	84.21	4.07	19.17	14.534
667.5	81.3585	77.095	82.48	84.28	3.925	19.131	14.549
668	81.4432	76.852	82.413	84.322	3.78	19.121	14.552
668.5	81.4976	76.689	82.292	84.32	3.635	19.125	14.569
669	81.3626	76.468	82.256	84.143	3.49	19.217	14.618
669.5	81.238	76.463	82.198	84.311	3.345	19.254	14.691
670	81.107	76.407	82.213	84.384	3.2	19.252	14.717
670.5	80.8611	76.532	82.277	84.398	3.125	19.313	14.749
671	80.6239	76.608	82.37	84.406	3.05	19.35	14.703
671.5	80.4763	76.706	82.22	84.256	2.975	19.475	14.674
672	80.5	76.807	81.973	84.106	2.9	19.495	14.658
672.5	80.6204	76.788	81.882	84.114	2.825	19.531	14.622
673	80.7761	76.793	81.908	84.209	2.75	19.609	14.703
673.5	80.7832	76.596	82.141	84.154	2.675	19.659	14.719
674	80.6241	76.546	82.196	84.221	2.6	19.745	14.687
674.5	80.5171	76.675	82.364	84.18	2.525	19.74	14.687
675	80.3425	76.77	82.413	84.389	2.45	19.727	14.679
675.5	80.3152	76.855	82.393	84.534	2.375	19.722	14.719
676	80.3968	76.945	82.455	84.572	2.3	19.676	14.804
676.5	80.5073	76.678	82.451	84.531	2.225	19.633	14.848
677	80.5128	76.527	82.231	84.309	2.15	19.637	14.832
677.5	80.4178	76.405	82.188	84.163	2.075	19.649	14.839
678	80.0643	76.198	82.089	84.042	2	19.76	14.809
678.5	79.6644	76.363	81.984	84.035	1.925	19.879	14.751
679	79.4257	76.637	81.955	84.055	1.85	19.897	14.769
679.5	79.2348	76.857	82.001	84.116	1.775	19.931	14.737
680	79.4266	77.052	82.132	84.198	1.7	19.934	14.697
680.5	79.447	77.048	82.088	84.45	1.656	19.949	14.68
681	79.4508	76.717	82.285	84.561	1.612	20.026	14.673
681.5	79.5164	76.532	82.219	84.593	1.568	20.056	14.674
682	79.373	76.363	82.263	84.544	1.524	20.065	14.775
682.5	79.3283	76.367	82.3	84.419	1.48	20.091	14.917
683	79.4424	76.485	82.15	84.196	1.436	20.102	15.009
683.5	79.4851	76.5	82.037	84.167	1.392	20.108	14.993
684	79.3313	76.457	81.963	84.155	1.348	20.157	14.931
684.5	79.0277	76.471	81.929	84.218	1.304	20.181	14.868
685	78.6265	76.492	81.978	84.322	1.26	20.219	14.809
685.5	78.4243	76.44	82.06	84.413	1.216	20.216	14.816
686	78.2077	76.566	82.048	84.389	1.172	20.215	14.847
686.5	78.3889	76.55	82.082	84.235	1.128	20.177	14.839
687	78.2915	76.349	82.08	84.244	1.084	20.125	14.819
687.5	77.9703	76.251	82.303	84.213	1.04	20.132	14.841
688	78.0151	76.057	82.491	84.369	0.996	20.148	14.781
688.5	77.7219	75.916	82.509	84.43	0.952	20.169	14.748
689	77.6856	76.003	82.541	84.491	0.908	20.177	14.703
689.5	77.5405	76.082	82.468	84.48	0.864	20.177	14.661
690	77.5263	76.389	82.22	84.383	0.82	20.088	14.655
690.5	77.5439	76.517	82.257	84.265	0.8	20.033	14.612
691	77.457	76.564	82.195	84.151	0.779	19.998	14.65
691.5	77.3768	76.634	81.964	83.913	0.759	19.92	14.607
692	76.9965	76.274	82.034	83.841	0.738	19.905	14.676
692.5	76.7119	76.158	81.978	83.958	0.718	19.925	14.691
693	76.6255	76.079	82.109	83.91	0.697	19.913	14.658
693.5	76.4586	76.201	82.095	84.036	0.677	19.922	14.653
694	76.3498	76.462	82.19	84.084	0.656	19.943	14.481
694.5	76.2534	76.691	82.222	84.09	0.636	19.861	14.45
695	76.2697	76.871	82.201	84.077	0.615	19.826	14.403
695.5	76.5683	76.886	82.413	84.021	0.595	19.783	14.366
696	76.7405	77.075	82.414	83.85	0.574	19.742	14.4
696.5	76.8515	77.133	82.329	83.591	0.554	19.812	14.374
697	76.6916	77.187	82.259	83.516	0.533	19.841	14.406
697.5	76.4919	77.161	82.031	83.568	0.513	19.847	14.432
698	76.1868	76.962	81.894	83.652	0.492	19.858	14.391
698.5	75.8801	76.743	81.868	83.708	0.472	19.835	14.349
699	75.6478	76.663	81.764	83.818	0.451	19.792	14.333
699.5	75.41	76.62	81.821	83.937	0.43	19.766	14.279
700	75.4643	76.669	81.747	84.006	0.41	19.763	14.359
700.5	75.5461	76.703	81.908	84.061	0.4	19.698	14.384
701	75.5495	76.717	82.085	84.087	0.39	19.719	14.333
701.5	75.2846	76.808	82.379	84.023	0.38	19.777	14.322
702	75.066	76.868	82.574	83.984	0.37	19.838	14.241
702.5	74.8147	76.848	82.785	84.059	0.36	19.887	14.192
703	74.623	76.871	82.997	84.3	0.35	19.772	14.172
703.5	74.5604	76.843	82.921	84.549	0.34	19.638	14.128
704	74.6052	76.749	83.084	84.802	0.33	19.518	14.088
704.5	74.5629	76.947	82.99	84.824	0.32	19.463	14.066
705	74.6271	76.95	82.825	84.521	0.31	19.455	14.005
705.5	74.7278	77.023	82.707	84.334	0.3	19.484	13.965
706	74.6515	77.235	82.68	84.123	0.29	19.44	13.95
706.5	74.658	77.1	82.55	84.126	0.28	19.373	13.881
707	74.4282	77.034	82.61	84.29	0.27	19.312	13.863
707.5	74.3996	76.952	82.768	84.415	0.26	19.247	13.895
708	74.1131	76.736	82.887	84.726	0.25	19.145	13.914
708.5	73.9117	76.651	83.131	85.092	0.24	19.127	13.922
709	73.7761	76.656	83.286	85.104	0.23	19.086	13.925
709.5	73.4946	76.692	83.356	85.152	0.22	19.003	13.864
710	73.4399	76.884	83.299	85.129	0.21	18.898	13.791
710.5	73.3996	76.974	83.429	84.926	0.205	18.854	13.785
711	73.3906	77.138	83.499	85.01	0.199	18.806	13.71
711.5	73.4671	77.083	83.629	84.865	0.194	18.762	13.708
712	73.6311	76.814	83.614	84.836	0.189	18.784	13.689
712.5	73.6091	76.729	83.336	84.834	0.184	18.672	13.664
713	73.4853	76.512	82.986	84.952	0.178	18.671	13.666
713.5	73.1482	76.447	82.903	84.923	0.173	18.69	13.564
714	72.981	76.451	82.884	84.784	0.168	18.639	13.542
714.5	72.9318	76.604	82.994	84.863	0.163	18.657	13.486
715	72.8729	76.692	83.194	84.833	0.158	18.604	13.435
715.5	72.6822	76.797	83.107	85.005	0.152	18.483	13.451
716	72.5552	77.017	83.163	84.955	0.147	18.483	13.429
716.5	72.2738	77.069	83.139	84.93	0.142	18.378	13.408
717	72.2476	77.202	83.241	84.984	0.136	18.323	13.356
717.5	72.4812	77.275	83.31	84.981	0.131	18.294	13.339
718	72.6756	77.312	83.316	85.091	0.126	18.23	13.303
718.5	72.8864	77.263	83.241	85.063	0.121	18.144	13.295
719	72.9962	77.258	83.253	84.828	0.115	18.034	13.266
719.5	73.1673	77.313	83.168	84.712	0.11	17.935	13.162
720	73.0975	77.167	82.962	84.61	0.105	17.87	13.039
720.5	73.1456	77.251	83.009	84.496	0.102	17.795	12.917
721	72.9237	77.313	82.84	84.54	0.0997	17.735	12.854
721.5	72.7797	77.24	82.861	84.521	0.09705	17.712	12.83
722	72.6191	77.565	82.991	84.511	0.0944	17.616	12.82
722.5	72.31	77.696	83.167	84.549	0.09175	17.558	12.738
723	72.2232	77.864	83.286	84.573	0.0891	17.528	12.692
723.5	72.1029	78.012	83.333	84.56	0.08645	17.508	12.666
724	71.9976	77.951	83.189	84.474	0.0838	17.432	12.657
724.5	72.0949	77.844	82.99	84.308	0.08115	17.366	12.724
725	71.9645	77.724	82.756	84.201	0.0785	17.238	12.7
725.5	71.6132	77.626	82.445	83.917	0.07585	17.136	12.633
726	71.5794	77.342	82.121	83.621	0.0732	17.021	12.582
726.5	71.1734	77.309	81.856	83.424	0.07055	17.007	12.479
727	71.3306	77.191	81.732	83.287	0.0679	16.956	12.474
727.5	71.6213	77.101	81.728	83.27	0.06525	16.806	12.485
728	71.6845	77.176	82.042	83.388	0.0626	16.704	12.44
728.5	72.0771	77.258	82.213	83.493	0.05995	16.574	12.439
729	71.9646	77.299	82.315	83.354	0.0573	16.473	12.387
729.5	72.0588	77.585	82.362	83.366	0.05465	16.476	12.364
730	71.7371	77.812	82.422	83.556	0.052	16.47	12.28
730.5	71.3271	78.073	82.503	83.977	0.05065	16.386	12.222
731	71.2015	78.308	82.626	84.267	0.0493	16.316	12.086
731.5	71.1786	78.348	82.785	84.387	0.04795	16.115	11.996
732	71.3282	78.465	82.802	84.45	0.0466	16	11.995
732.5	71.6435	78.156	82.75	84.315	0.04525	15.97	11.932
733	71.8767	78.101	82.852	84.416	0.0439	15.901	11.984
733.5	71.7619	78.085	82.961	84.45	0.04255	15.936	11.952
734	71.6576	78.191	83.125	84.468	0.0412	15.907	11.917
734.5	71.3302	78.438	83.261	84.158	0.03985	15.834	11.89
735	71.0409	78.671	83.109	84.053	0.0385	15.799	11.845
735.5	70.4272	78.754	82.93	84.004	0.03715	15.785	11.784
736	70.3267	78.67	82.637	83.905	0.0358	15.788	11.748
736.5	70.5361	78.598	82.462	83.853	0.03445	15.735	11.716
737	70.6339	78.181	82.361	83.734	0.0331	15.709	11.743
737.5	71.1209	78.122	82.28	83.687	0.03175	15.619	11.754
738	71.0965	77.965	82.425	83.481	0.0304	15.52	11.736
738.5	70.8058	77.959	82.399	83.4	0.02905	15.492	11.694
739	70.8305	78.105	82.515	83.383	0.0277	15.424	11.578
739.5	70.6391	78.026	82.646	83.401	0.02635	15.341	11.513
740	70.424	78.192	82.674	83.614	0.025	15.202	11.449
740.5	70.3601	78.201	82.726	84.126	0.02435	15.099	11.383
741	70.1553	78.151	82.938	84.259	0.0237	15.025	11.348
741.5	70.1778	77.956	82.953	84.499	0.02305	14.94	11.287
742	70.2308	77.808	82.942	84.703	0.0224	14.97	11.299
742.5	70.2771	77.885	83.104	84.744	0.02175	14.867	11.296
743	70.3329	77.872	83.052	84.938	0.0211	14.812	11.264
743.5	70.323	78.05	83.243	84.677	0.02045	14.83	11.261
744	70.207	78.136	83.13	84.454	0.0198	14.784	11.179
744.5	70.4043	78.113	83.063	84.103	0.01915	14.775	11.124
745	70.3209	78.319	82.895	83.82	0.0185	14.771	11.064
745.5	70.3202	78.419	82.883	83.815	0.01785	14.653	11.067
746	70.3967	78.497	83.092	83.737	0.0172	14.613	11.06
746.5	70.1866	78.401	83.122	83.812	0.01655	14.522	11.058
747	70.3059	78.279	83.131	83.748	0.0159	14.415	11.063
747.5	70.2259	78.391	83.041	83.763	0.01525	14.343	10.96
748	70.4988	78.398	82.947	83.923	0.0146	14.314	10.886
748.5	70.5942	78.349	82.982	83.847	0.01395	14.299	10.805
749	70.5534	78.598	83.052	84.021	0.0133	14.249	10.785
749.5	70.4565	78.876	83.086	84.195	0.01265	14.218	10.785
750	70.5603	79.05	83.347	84.283	0.012	14.084	10.805
750.5	70.5504	79.518	83.44	84.389	0.0117	14.075	10.782
751	70.5898	79.721	83.614	84.184	0.0114	13.991	10.701
751.5	70.9229	79.497	83.421	83.894	0.0111	13.98	10.672
752	70.8919	79.347	83.167	83.6	0.0108	13.918	10.661
752.5	71.0707	79.207	82.889	83.574	0.0105	13.734	10.689
753	70.926	79.048	82.735	83.571	0.0102	13.634	10.735
753.5	70.9046	78.915	82.747	83.688	0.0099	13.521	10.629
754	70.6173	78.85	82.907	83.725	0.0096	13.443	10.51
754.5	70.2756	78.76	82.932	83.716	0.0093	13.429	10.413
755	70.4997	78.687	82.944	83.736	0.009	13.364	10.33
755.5	70.2512	78.835	82.951	83.501	0.0087	13.234	10.393
756	70.3548	79.021	82.692	83.621	0.0084	13.15	10.402
756.5	70.6593	79.156	82.822	83.408	0.0081	13.12	10.378
757	70.5843	79.144	82.77	83.527	0.0078	13.152	10.353
757.5	70.6953	79.225	82.98	83.899	0.0075	13.156	10.217
758	70.7177	79.063	83.109	84.07	0.0072	13.138	10.155
758.5	70.7872	78.983	83.362	84.401	0.0069	13.04	10.144
759	70.9104	79.008	83.667	84.488	0.0066	12.941	10.094
759.5	70.9787	78.931	83.699	84.955	0.0063	12.805	10.106
760	71.1569	79.134	83.684	84.54	0.006	12.752	10.106
760.5	71.1218	79.301	83.174	84.369	0.00585	12.756	10.075
761	71.0444	79.393	82.733	84.058	0.0057	12.653	10.03
761.5	71.3066	79.567	82.285	83.449	0.00555	12.697	9.979
762	71.3771	79.468	82.088	83.228	0.0054	12.656	9.911
762.5	71.4758	79.324	82.327	83.113	0.00525	12.544	9.859
763	71.3998	79.205	82.451	83.191	0.0051	12.511	9.889
763.5	70.9154	79.063	82.379	83.138	0.00495	12.395	9.895
764	70.3203	79.056	82.439	83.194	0.0048	12.294	9.912
764.5	70.2982	79.024	82.085	83.052	0.00465	12.259	9.935
765	70.2597	78.975	81.799	82.944	0.0045	12.224	9.833
765.5	70.3666	78.798	81.868	82.745	0.00435	12.263	9.842
766	70.6311	79.002	81.601	82.964	0.0042	12.245	9.843
766.5	70.5807	79.169	81.613	83.113	0.00405	12.259	9.811
767	70.7172	79.285	81.766	83.176	0.0039	12.292	9.814
767.5	70.9007	79.491	81.958	83.304	0.00375	12.23	9.763
768	71.2045	79.462	82.124	83.252	0.0036	12.193	9.723
768.5	70.9726	79.453	82.475	83.191	0.00345	12.08	9.662
769	70.9593	79.436	82.899	83.165	0.0033	11.934	9.653
769.5	70.6799	79.489	82.973	83.186	0.00315	11.823	9.599
770	70.6432	79.347	83.017	83.223	0.003	11.784	9.55
770.5	70.7257	79.236	82.88	83.36	0.00285	11.739	9.532
771	70.627	79.393	82.288	83.366	0.0027	11.754	9.543
771.5	70.9331	79.286	82.265	83.365	0.00255	11.719	9.552
772	70.9335	79.39	82.362	83.386	0.0024	11.688	9.505
772.5	71.0008	79.556	82.407	83.363	0.00225	11.684	9.457
773	71.1069	79.578	82.602	83.372	0.0021	11.636	9.37
773.5	70.9745	79.564	82.37	83.217	0.00195	11.563	9.354
774	71.0928	79.787	82.281	82.904	0.0018	11.504	9.348
774.5	71.3552	79.752	81.987	82.706	0.00165	11.456	9.328
775	71.309	79.671	81.635	82.616	0.0015	11.389	9.32
775.5	71.4666	79.935	81.49	82.521	0.00135	11.372	9.267
776	71.1701	79.767	81.169	82.721	0.0012	11.339	9.239
776.5	71.0739	79.701	81.348	82.451	0.00105	11.342	9.209
777	71.137	79.742	81.493	82.545	0.0009	11.362	9.192
777.5	71.1133	79.723	81.812	82.718	0.00075	11.441	9.196
778	71.3653	79.997	82.195	82.861	0.0006	11.435	9.109
778.5	70.8409	80.096	82.133	83.333	0.00045	11.365	9.131
779	70.9352	80.046	82.265	83.318	0.0003	11.298	9.143
779.5	70.9876	79.996	82.051	83.282	0.00015	11.179	9.096
780	70.8288	79.608	81.923	83.302	-3.38813e-19	11.092	9.18
