# Supplementary material for: Low-temperature strain-free encapsulation for perovskite solar cells and modules passing multifaceted accelerated ageing tests
Source: Nat Commun. 2024 May 29;15:4552. doi: 10.1038/s41467-024-48877-y (PMC11137052; doi:10.1038/s41467-024-48877-y)
Supplement: Supplementary file 4 — Source Data [file 41467_2024_48877_MOESM4_ESM.zip › Source Data/Figure 5b.xls]

## Sheet: Sheet1
Voltage	Current density	Voltage	Current density	Voltage	Current density	Voltage	Current density
V	mA cm\+(-2)	V	mA cm\+(-2)	V	mA cm\+(-2)	V	mA cm\+(-2)
	Before encapsulation (front side)		After encapsulation (front side)		Before encapsulation (rear side)		After encapsulation (rear side)
1.55	-0.474	-0.1	6.70679	1.55	-0.415007	1.55	-0.03335
1.5	1.35883	-0.05	6.69211	1.5	1.56679	1.5	1.1797
1.45	2.87084	-3.86786e-07	6.67965	1.45	3.09344	1.45	2.26924
1.4	4.00953	0.05	6.63258	1.4	4.09295	1.4	3.19277
1.35	4.78467	0.1	6.65486	1.35	4.66961	1.35	3.91791
1.3	5.31802	0.15	6.64338	1.3	4.99404	1.3	4.43043
1.25	5.65674	0.2	6.63435	1.25	5.19879	1.25	4.78411
1.2	5.87832	0.25	6.61442	1.2	5.33397	1.2	5.0433
1.15	6.0546	0.3	6.58951	1.15	5.44536	1.15	5.2153
1.1	6.15271	0.35	6.57267	1.1	5.51089	1.1	5.33872
1.05	6.21699	0.4	6.56254	1.05	5.59489	1.05	5.43764
1	6.29082	0.45	6.53062	1	5.64281	1	5.54473
0.95	6.33437	0.5	6.51723	0.95	5.69797	0.95	5.60258
0.9	6.38966	0.55	6.48902	0.9	5.75204	0.9	5.68713
0.85	6.42851	0.6	6.46557	0.85	5.79195	0.85	5.74279
0.8	6.43917	0.65	6.43491	0.8	5.80469	0.8	5.80067
0.75	6.46184	0.7	6.42954	0.75	5.84138	0.75	5.84629
0.7	6.4822	0.75	6.38929	0.7	5.87505	0.7	5.88021
0.65	6.49047	0.8	6.34362	0.65	5.91286	0.65	5.91864
0.6	6.52376	0.85	6.28273	0.6	5.93343	0.6	5.93853
0.55	6.52168	0.9	6.2366	0.55	5.96924	0.55	5.95623
0.5	6.5329	0.95	6.19658	0.5	5.97518	0.5	6.00617
0.45	6.54279	1	6.12778	0.45	6.01807	0.45	6.01555
0.4	6.57104	1.05	6.05101	0.4	6.05143	0.4	6.0328
0.35	6.58768	1.1	5.91702	0.35	6.05536	0.35	6.0483
0.3	6.61804	1.15	5.81361	0.3	6.0723	0.3	6.08813
0.25	6.60865	1.2	5.6556	0.25	6.09217	0.25	6.09083
0.2	6.61734	1.25	5.37208	0.2	6.12536	0.2	6.10489
0.15	6.61519	1.3	4.95975	0.15	6.14926	0.15	6.11623
0.1	6.61942	1.35	4.31989	0.1	6.17467	0.1	6.13303
0.05	6.62091	1.4	3.43547	0.05	6.19486	0.05	6.13335
-7.7504e-07	6.62463	1.45	2.34379	-1.16329e-06	6.21985	-3.86786e-07	6.14227
-0.05	6.65553	1.5	1.04309	-0.05	6.22759	-0.05	6.1404
-0.1	6.64639	1.55	-0.41417	-0.1	6.25755	-0.1	6.17415
						-0.15	6.17181
